# Supplementary material for: Causal relationships between risk of venous thromboembolism and 18 cancers: a bidirectional Mendelian randomisation analysis
Source: medRxiv. 2023 May 18:2023.05.16.23289792. Preprint. [Version 1] doi: 10.1101/2023.05.16.23289792 (PMC10246038; doi:10.1101/2023.05.16.23289792)
Supplement: Supplement 2 [file media-2.xlsx]

## Sheet: Description
Description
Supplementary Table 1: Harmonised summary data for VTE risk SNPs used in Mendelian randomisation analysis of VTE (exposure) and 18 cancers (outcomes)
Supplementary Table 2: Results from Mendelian randomisation analyses of VTE (exposure) and 18 cancers (outcomes) including MR-IVW, MR-Egger, weighted-median, weighted-mode, heterogeneity and pleiotropy analyses
Supplementary Table 3: Harmonised summary data for previously replicated VTE risk SNPs only used in Mendelian randomisation analysis of VTE (exposure) and 18 cancers (outcomes)
Supplementary Table 4: Results from Mendelian randomisation analyses of VTE (exposure, with instrumental variables restricted to replicated SNPs only) and 18 cancers (outcomes) including MR-IVW, MR-Egger, weighted-median, weighted-mode, heterogeneity and pleiotropy analyses
Supplementary Table 5: Wald ratio results for VTE proxied by rs6025 and rs1799963 and 18 cancers
Supplementary Table 6: Harmonised summary data for cancer risk SNPs used in Mendelian randomisation analysis of 18 cancers (exposures) and VTE (outcome)
Supplementary Table 7: Results from Mendelian randomisation analyses of genetic risk of 18 cancers (exposures) and VTE (outcome) including MR-IVW, MR-Egger, weighted-median, weighted-mode, heterogeneity and pleiotropy analyses

## Sheet: ST1
Supplementary Table 1: Harmonised summary data for VTE risk SNPs used in Mendelian randomisation analysis of VTE (exposure) and 18 cancers (outcomes)
SNP	chr	position	exposure	outcome	effect_allele.exposure	other_allele.exposure	effect_allele.outcome	other_allele.outcome	eaf.exposure	eaf.outcome	beta.exposure	se.exposure	pval.exposure	ncase.exposure	ncontrol.exposure	samplesize.exposure	beta.outcome	se.outcome	pval.outcome	ncase.outcome	ncontrol.outcome	samplesize.outcome	units.exposure	prevalence.exposure	rsq.exposure	units.outcome	prevalence.outcome	rsq.outcome	palindromic	ambiguous	steiger_dir	steiger_pval	mr_keep
rs9442571	1	9349611	Venous thromboembolism	Breast cancer	A	T	A	T	0.1419	0.137756	0.0495	0.0086	1.07e-08	70878	1056326	1127204	-0.0116729	0.00978	0.232654	133384	113789	247173	log odds	0.002	0.0001	log odds	0.1186	4.94e-06	TRUE	FALSE	TRUE	0.0655	TRUE
rs12753797	1	77981959	Venous thromboembolism	Breast cancer	A	G	A	G	0.2031	0.18234	0.0435	0.0073	3.04e-09	70878	1056326	1127204	0.00410421	0.007838	0.600536	133384	113789	247173	log odds	0.002	0.0001	log odds	0.1186	7.63e-07	FALSE	FALSE	TRUE	0.0268	TRUE
rs1775815	1	118148830	Venous thromboembolism	Breast cancer	T	G	T	G	0.5797	0.572256	0.0381	0.0061	3.33e-10	70878	1056326	1127204	0.0151767	0.00643838	0.0184124	133384	113789	247173	log odds	0.002	0.0001	log odds	0.1186	1.72e-05	FALSE	FALSE	TRUE	0.116	TRUE
rs76798800	1	154994978	Venous thromboembolism	Breast cancer	T	G	T	G	0.2563	0.25848	0.0389	0.0067	7.64e-09	71771	1059740	1131511	-0.0206986	0.00687449	0.00260451	133384	113789	247173	log odds	0.002	0.0001	log odds	0.1186	2.51e-05	FALSE	FALSE	TRUE	0.27	TRUE
rs6025	1	169519049	Venous thromboembolism	Breast cancer	T	C	T	C	0.0262	0.0284145	1.0904	0.0159	1e-200	70793	1055476	1126269	-0.0062963	0.0196164	0.748232	133384	113789	247173	log odds	0.002	0.0082	log odds	0.1186	3.34e-07	FALSE	FALSE	TRUE	1.39e-115	TRUE
rs4540639	1	192104320	Venous thromboembolism	Breast cancer	C	G	C	G	0.4675	0.474075	0.0346	0.006	6.88e-09	70878	1056326	1127204	0.0059348	0.00626858	0.343764	133384	113789	247173	log odds	0.002	0.0001	log odds	0.1186	2.67e-06	TRUE	TRUE	TRUE	0.0464	FALSE
rs2842700	1	207282149	Venous thromboembolism	Breast cancer	A	C	A	C	0.0575	0.0582685	0.1171	0.013	2.5e-19	70878	1056326	1127204	-0.005353	0.0141063	0.704336	133384	113789	247173	log odds	0.002	0.0002	log odds	0.1186	4.79e-07	FALSE	FALSE	TRUE	0.000307	TRUE
rs3811444	1	248039451	Venous thromboembolism	Breast cancer	T	C	T	C	0.3401	0.347678	-0.0429	0.0062	4.45e-12	71771	1059740	1131511	-0.00455834	0.00691714	0.509901	133384	113789	247173	log odds	0.002	0.0001	log odds	0.1186	1.43e-06	FALSE	FALSE	TRUE	0.0112	TRUE
rs1867312	2	68619981	Venous thromboembolism	Breast cancer	A	C	A	C	0.56	0.56779	-0.0534	0.0059	2.42e-19	71771	1059740	1131511	0.00459477	0.00631604	0.466934	133384	113789	247173	log odds	0.002	0.0002	log odds	0.1186	1.58e-06	FALSE	FALSE	TRUE	0.000716	TRUE
rs1158867	2	128177377	Venous thromboembolism	Breast cancer	T	C	T	C	0.58	0.571391	-0.0658	0.0059	7.01e-29	71771	1059740	1131511	0.00268587	0.00608765	0.659068	133384	113789	247173	log odds	0.002	0.0003	log odds	0.1186	5.37e-07	FALSE	FALSE	TRUE	1.37e-05	TRUE
rs1912846	2	188325444	Venous thromboembolism	Breast cancer	A	G	A	G	0.3565	0.360915	-0.0389	0.0061	2.18e-10	71771	1059740	1131511	0.0148312	0.00622239	0.017148	133384	113789	247173	log odds	0.002	0.0001	log odds	0.1186	1.54e-05	FALSE	FALSE	TRUE	0.108	TRUE
rs78872368	2	198545250	Venous thromboembolism	Breast cancer	C	G	C	G	0.1971	0.192805	-0.0446	0.0074	1.9e-09	71771	1059740	1131511	-0.018577	0.00760497	0.0145761	133384	113789	247173	log odds	0.002	0.0001	log odds	0.1186	1.64e-05	TRUE	FALSE	TRUE	0.146	TRUE
rs1047891	2	211540507	Venous thromboembolism	Breast cancer	A	C	A	C	0.3149	0.31103	0.0418	0.0067	3.92e-10	70878	1056326	1127204	0.00974614	0.00668929	0.145123	133384	113789	247173	log odds	0.002	0.0001	log odds	0.1186	6.18e-06	FALSE	FALSE	TRUE	0.038	TRUE
rs13412535	2	224874874	Venous thromboembolism	Breast cancer	A	G	A	G	0.22	0.212989	0.0525	0.0076	4.26e-12	70878	1056326	1127204	8.86603e-05	0.00831958	0.991497	133384	113789	247173	log odds	0.002	0.0001	log odds	0.1186	4.01e-10	FALSE	FALSE	TRUE	0.00252	TRUE
rs13084580	3	39188182	Venous thromboembolism	Breast cancer	T	C	T	C	0.1077	0.112066	0.0811	0.0095	2.01e-17	71771	1059740	1131511	0.00541911	0.00986002	0.582591	133384	113789	247173	log odds	0.002	0.0002	log odds	0.1186	8.87e-07	FALSE	FALSE	TRUE	0.00109	TRUE
rs9866664	3	90437988	Venous thromboembolism	Breast cancer	A	G	A	G	0.5128	0.510547	0.0462	0.0063	1.38e-13	70878	1056326	1127204	0.00384206	0.00598631	0.520999	133384	113789	247173	log odds	0.002	0.0002	log odds	0.1186	1.12e-06	FALSE	FALSE	TRUE	0.00319	TRUE
rs9854955	3	156795525	Venous thromboembolism	Breast cancer	A	G	A	G	0.5978	0.576305	0.0396	0.0064	5.62e-10	71771	1059740	1131511	0.00485977	0.00618038	0.431678	133384	113789	247173	log odds	0.002	0.0001	log odds	0.1186	1.75e-06	FALSE	FALSE	TRUE	0.0174	TRUE
rs710446	3	186459927	Venous thromboembolism	Breast cancer	T	C	T	C	0.592	0.585235	-0.0452	0.0059	2.12e-14	71771	1059740	1131511	0.00736008	0.00626159	0.239821	133384	113789	247173	log odds	0.002	0.0001	log odds	0.1186	4e-06	FALSE	FALSE	TRUE	0.00945	TRUE
rs72976751	4	86725959	Venous thromboembolism	Breast cancer	A	T	A	T	0.8635	0.865169	0.0565	0.0087	8.66e-11	70878	1056326	1127204	-0.00628499	0.00882164	0.476185	133384	113789	247173	log odds	0.002	0.0001	log odds	0.1186	1.4e-06	TRUE	FALSE	TRUE	0.0161	TRUE
rs35225200	4	103146888	Venous thromboembolism	Breast cancer	A	C	A	C	0.919	0.922528	-0.0645	0.0115	1.89e-08	71771	1059740	1131511	-0.0254917	0.0118136	0.0309416	133384	113789	247173	log odds	0.002	0.0001	log odds	0.1186	1.4e-05	FALSE	FALSE	TRUE	0.132	TRUE
rs2066864	4	155525695	Venous thromboembolism	Breast cancer	A	G	A	G	0.249	0.250427	0.2095	0.0067	1e-200	71771	1059740	1131511	-0.00701539	0.00738414	0.342081	133384	113789	247173	log odds	0.002	0.0025	log odds	0.1186	2.81e-06	FALSE	FALSE	TRUE	3.95e-34	TRUE
rs3756011	4	187206249	Venous thromboembolism	Breast cancer	A	C	A	C	0.4039	0.397812	0.1993	0.006	1e-200	70878	1056326	1127204	-0.00722995	0.00621541	0.244736	133384	113789	247173	log odds	0.002	0.0029	log odds	0.1186	3.81e-06	FALSE	FALSE	TRUE	3.13e-39	TRUE
rs16867574	5	38708554	Venous thromboembolism	Breast cancer	T	C	T	C	0.7137	0.713256	-0.0494	0.0065	3.46e-14	70878	1056326	1127204	-0.0101916	0.00694169	0.142057	133384	113789	247173	log odds	0.002	0.0002	log odds	0.1186	6.45e-06	FALSE	FALSE	TRUE	0.0136	TRUE
rs4235677	5	72925091	Venous thromboembolism	Breast cancer	A	G	A	G	0.5222	0.522568	-0.033	0.0059	2.39e-08	70878	1056326	1127204	0.00925962	0.00609416	0.128655	133384	113789	247173	log odds	0.002	0.0001	log odds	0.1186	6.5e-06	FALSE	FALSE	TRUE	0.0987	TRUE
rs251339	5	96235038	Venous thromboembolism	Breast cancer	T	C	T	C	0.4672	0.468309	-0.0371	0.0059	2.78e-10	71771	1059740	1131511	-0.00493716	0.00600085	0.410653	133384	113789	247173	log odds	0.002	0.0001	log odds	0.1186	1.85e-06	FALSE	FALSE	TRUE	0.025	TRUE
rs214059	6	25536937	Venous thromboembolism	Breast cancer	T	C	T	C	0.4328	0.437357	0.037	0.0059	4.89e-10	71771	1059740	1131511	0.00919275	0.00609161	0.131278	133384	113789	247173	log odds	0.002	0.0001	log odds	0.1186	6.32e-06	FALSE	FALSE	TRUE	0.0544	TRUE
rs28383307	6	32586755	Venous thromboembolism	Breast cancer	T	C	T	C	0.1815	0.182439	-0.0564	0.0085	2.74e-11	66177	871182	937359	-0.00227302	0.00787832	0.772952	133384	113789	247173	log odds	0.002	0.0001	log odds	0.1186	2.34e-07	FALSE	FALSE	TRUE	0.00431	TRUE
rs2754251	6	88385949	Venous thromboembolism	Breast cancer	A	G	A	G	0.0584	0.0573343	0.0715	0.0129	2.65e-08	70878	1056326	1127204	-0.00763903	0.0137711	0.579089	133384	113789	247173	log odds	0.002	0.0001	log odds	0.1186	9.61e-07	FALSE	FALSE	TRUE	0.0373	TRUE
rs9390460	6	147694334	Venous thromboembolism	Breast cancer	T	C	T	C	0.4833	0.469933	-0.0498	0.0059	4.96e-17	71771	1059740	1131511	0.00455024	0.00638858	0.476312	133384	113789	247173	log odds	0.002	0.0002	log odds	0.1186	1.57e-06	FALSE	FALSE	TRUE	0.00158	TRUE
rs1513275	7	28259233	Venous thromboembolism	Breast cancer	T	C	T	C	0.7939	0.780145	0.0496	0.0076	5.66e-11	70878	1056326	1127204	0.024907	0.00757855	0.00101438	133384	113789	247173	log odds	0.002	0.0001	log odds	0.1186	3.25e-05	FALSE	FALSE	TRUE	0.175	TRUE
rs370720	8	9168146	Venous thromboembolism	Breast cancer	T	C	T	C	0.0646	0.0626348	0.0727	0.0127	1.04e-08	70878	1056326	1127204	-0.0195434	0.0130255	0.133513	133384	113789	247173	log odds	0.002	0.0001	log odds	0.1186	6.87e-06	FALSE	FALSE	TRUE	0.0684	TRUE
rs2726950	8	27806764	Venous thromboembolism	Breast cancer	A	G	A	G	0.6917	0.694307	-0.0589	0.0064	3.53e-20	70878	1056326	1127204	0.00220529	0.00654982	0.736347	133384	113789	247173	log odds	0.002	0.0002	log odds	0.1186	3.14e-07	FALSE	FALSE	TRUE	0.000269	TRUE
rs6993770	8	106581528	Venous thromboembolism	Breast cancer	A	T	A	T	0.7239	0.720851	0.0741	0.0066	4.61e-29	71771	1059740	1131511	0.00710546	0.00690747	0.303638	133384	113789	247173	log odds	0.002	0.0003	log odds	0.1186	3.09e-06	TRUE	FALSE	TRUE	2.84e-05	TRUE
rs10820606	9	99192919	Venous thromboembolism	Breast cancer	A	C	A	C	0.7689	0.76104	0.0489	0.0084	6.29e-09	57001	661566	718567	0.0148542	0.00731316	0.0422392	133384	113789	247173	log odds	0.002	0.0001	log odds	0.1186	1.22e-05	FALSE	FALSE	TRUE	0.0609	TRUE
rs687289	9	136137106	Venous thromboembolism	Breast cancer	A	G	A	G	0.3584	0.359074	0.2914	0.006	1e-200	71771	1059740	1131511	0.0192944	0.00626791	0.00208202	133384	113789	247173	log odds	0.002	0.0059	log odds	0.1186	2.6e-05	FALSE	FALSE	TRUE	1.18e-73	TRUE
rs1243184	10	21931937	Venous thromboembolism	Breast cancer	T	C	T	C	0.6756	0.662086	-0.0372	0.0063	3.87e-09	70878	1056326	1127204	-0.0389036	0.00636973	1.01155e-09	133384	113789	247173	log odds	0.002	0.0001	log odds	0.1186	0.000102	FALSE	FALSE	FALSE	0.895	FALSE
rs10763665	10	28771491	Venous thromboembolism	Breast cancer	C	G	C	G	0.5783	0.59213	-0.0342	0.0062	3.13e-08	70878	1056326	1127204	0.00511274	0.00656874	0.436366	133384	113789	247173	log odds	0.002	0.0001	log odds	0.1186	1.92e-06	TRUE	TRUE	TRUE	0.0453	FALSE
rs78707713	10	71245276	Venous thromboembolism	Breast cancer	T	C	T	C	0.8801	0.87493	0.2141	0.0095	1.02e-111	70878	1056326	1127204	-0.00633212	0.00907276	0.485223	133384	113789	247173	log odds	0.002	0.0015	log odds	0.1186	1.33e-06	FALSE	FALSE	TRUE	3.84e-21	TRUE
rs57866767	10	96023077	Venous thromboembolism	Breast cancer	T	C	T	C	0.5684	0.562594	-0.0391	0.0059	4.64e-11	71771	1059740	1131511	0.00474757	0.00610143	0.436506	133384	113789	247173	log odds	0.002	0.0001	log odds	0.1186	1.69e-06	FALSE	FALSE	TRUE	0.0175	TRUE
rs10886430	10	121010256	Venous thromboembolism	Breast cancer	A	G	A	G	0.8806	0.884055	-0.1164	0.0096	3.59e-34	70878	1056326	1127204	0.00164068	0.00998012	0.869421	133384	113789	247173	log odds	0.002	0.0004	log odds	0.1186	8.39e-08	FALSE	FALSE	TRUE	2.36e-07	TRUE
rs12800654	11	16243320	Venous thromboembolism	Breast cancer	A	G	A	G	0.8982	0.888317	-0.0559	0.0099	1.63e-08	70878	1056326	1127204	0.0115714	0.00976643	0.23609	133384	113789	247173	log odds	0.002	0.0001	log odds	0.1186	4.05e-06	FALSE	FALSE	TRUE	0.0654	TRUE
rs4755476	11	32980428	Venous thromboembolism	Breast cancer	T	G	T	G	0.8447	0.846984	0.0507	0.0084	1.5e-09	70878	1056326	1127204	-0.0178493	0.00838662	0.0333117	133384	113789	247173	log odds	0.002	0.0001	log odds	0.1186	1.25e-05	FALSE	FALSE	TRUE	0.0954	TRUE
rs55777218	11	60070946	Venous thromboembolism	Breast cancer	T	C	T	C	0.6403	0.6305	-0.0341	0.0062	2.92e-08	71771	1059740	1131511	0.0138056	0.00643587	0.0319446	133384	113789	247173	log odds	0.002	0.0001	log odds	0.1186	1.35e-05	FALSE	FALSE	TRUE	0.176	TRUE
rs174551	11	61573684	Venous thromboembolism	Breast cancer	T	C	T	C	0.6552	0.667369	0.0679	0.0065	8.66e-26	66870	866589	933459	0.00822994	0.006368	0.196222	133384	113789	247173	log odds	0.002	0.0003	log odds	0.1186	4.58e-06	FALSE	FALSE	TRUE	9.92e-05	TRUE
rs1145656	11	73305859	Venous thromboembolism	Breast cancer	A	C	A	C	0.8171	0.827128	-0.0442	0.0079	2e-08	70878	1056326	1127204	-0.00564684	0.0083186	0.497251	133384	113789	247173	log odds	0.002	0.0001	log odds	0.1186	1.38e-06	FALSE	FALSE	TRUE	0.0375	TRUE
rs1997547	11	114002744	Venous thromboembolism	Breast cancer	A	G	A	G	0.322	0.315299	-0.0373	0.0063	3.35e-09	70878	1056326	1127204	-0.00354246	0.00645442	0.583114	133384	113789	247173	log odds	0.002	0.0001	log odds	0.1186	8.24e-07	FALSE	FALSE	TRUE	0.0279	TRUE
rs35257264	11	126296816	Venous thromboembolism	Breast cancer	T	C	T	C	0.023	0.0175547	0.1522	0.0203	6.03e-14	70878	1056326	1127204	0.0105289	0.0266881	0.6932	133384	113789	247173	log odds	0.002	0.0002	log odds	0.1186	5.79e-07	FALSE	FALSE	TRUE	0.00298	TRUE
rs3211752	13	113787459	Venous thromboembolism	Breast cancer	A	G	A	G	0.5191	0.517682	-0.0515	0.0061	3.92e-17	70878	1056326	1127204	-0.000805945	0.00656314	0.902266	133384	113789	247173	log odds	0.002	0.0002	log odds	0.1186	4.93e-08	FALSE	FALSE	TRUE	0.00042	TRUE
rs8004077	14	58846731	Venous thromboembolism	Breast cancer	A	G	A	G	0.7356	0.749547	0.0434	0.0068	1.32e-10	71771	1059740	1131511	-0.00813753	0.00697514	0.243353	133384	113789	247173	log odds	0.002	0.0001	log odds	0.1186	3.77e-06	FALSE	FALSE	TRUE	0.029	TRUE
rs61990092	14	92289301	Venous thromboembolism	Breast cancer	T	C	T	C	0.3311	0.328022	0.0588	0.0062	3.73e-21	70878	1056326	1127204	0.00256058	0.00651826	0.694444	133384	113789	247173	log odds	0.002	0.0002	log odds	0.1186	4.39e-07	FALSE	FALSE	TRUE	0.00023	TRUE
rs4906229	14	103057511	Venous thromboembolism	Breast cancer	A	C	A	C	0.2518	0.243518	0.0402	0.0069	6.71e-09	70878	1056326	1127204	0.01048	0.00699128	0.133871	133384	113789	247173	log odds	0.002	0.0001	log odds	0.1186	6.14e-06	FALSE	FALSE	TRUE	0.0714	TRUE
rs141866277	15	43950699	Venous thromboembolism	Breast cancer	A	T	A	T	0.9746	0.980303	0.1681	0.0211	1.74e-15	71571	1051733	1123304	1.70816e-05	0.0233081	0.999415	133384	113789	247173	log odds	0.002	0.0002	log odds	0.1186	1.71e-12	TRUE	FALSE	TRUE	0.000209	TRUE
rs340009	15	60899639	Venous thromboembolism	Breast cancer	A	C	A	C	0.3981	0.391428	-0.0335	0.006	2.88e-08	71771	1059740	1131511	0.00914319	0.00615824	0.137621	133384	113789	247173	log odds	0.002	0.0001	log odds	0.1186	6.05e-06	FALSE	FALSE	TRUE	0.0954	TRUE
rs7183672	15	96101018	Venous thromboembolism	Breast cancer	A	G	A	G	0.6742	0.663586	-0.0357	0.0064	2.12e-08	70878	1056326	1127204	0.0129748	0.00701479	0.0643657	133384	113789	247173	log odds	0.002	0.0001	log odds	0.1186	1.14e-05	FALSE	FALSE	TRUE	0.14	TRUE
rs12443808	16	30996871	Venous thromboembolism	Breast cancer	C	G	C	G	0.4142	0.469957	0.0437	0.0063	4.86e-12	71571	1051733	1123304	-0.0102956	0.00680712	0.130412	133384	113789	247173	log odds	0.002	0.0001	log odds	0.1186	8.03e-06	TRUE	TRUE	TRUE	0.0222	FALSE
rs62044142	16	81868968	Venous thromboembolism	Breast cancer	A	C	A	C	0.8573	0.85487	-0.0957	0.0101	3.62e-21	51926	644580	696506	0.00650328	0.00882092	0.460967	133384	113789	247173	log odds	0.002	0.0003	log odds	0.1186	1.6e-06	FALSE	FALSE	TRUE	6.88e-05	TRUE
rs28634651	16	88553198	Venous thromboembolism	Breast cancer	T	C	T	C	0.6229	0.627566	0.0497	0.0065	2.59e-14	66756	874773	941529	0.0056106	0.00661152	0.396098	133384	113789	247173	log odds	0.002	0.0002	log odds	0.1186	2.24e-06	FALSE	FALSE	TRUE	0.0034	TRUE
rs4790311	17	1979188	Venous thromboembolism	Breast cancer	T	C	T	C	0.3974	0.400357	-0.0475	0.006	3.19e-15	70878	1056326	1127204	0.00202719	0.00646608	0.753892	133384	113789	247173	log odds	0.002	0.0002	log odds	0.1186	3e-07	FALSE	FALSE	TRUE	0.00194	TRUE
rs11078659	17	6903944	Venous thromboembolism	Breast cancer	A	G	A	G	0.5069	0.510046	-0.0352	0.0059	1.8e-09	71771	1059740	1131511	-0.00198274	0.00606585	0.743767	133384	113789	247173	log odds	0.002	0.0001	log odds	0.1186	2.99e-07	FALSE	FALSE	TRUE	0.0204	TRUE
rs536327	17	27857698	Venous thromboembolism	Breast cancer	T	C	T	C	0.4764	0.475558	0.0335	0.006	2.84e-08	67911	1028369	1096280	-0.0132628	0.00599107	0.0268448	133384	113789	247173	log odds	0.002	0.0001	log odds	0.1186	1.33e-05	FALSE	FALSE	TRUE	0.164	TRUE
rs9468	17	44101563	Venous thromboembolism	Breast cancer	T	C	T	C	0.7886	0.789747	-0.0479	0.0074	1.09e-10	71771	1059740	1131511	0.0446307	0.00737766	1.45351e-09	133384	113789	247173	log odds	0.002	0.0001	log odds	0.1186	0.000102	FALSE	FALSE	TRUE	0.861	TRUE
rs1801690	17	64208285	Venous thromboembolism	Breast cancer	C	G	C	G	0.9406	0.943791	0.0702	0.0127	3.18e-08	71677	1057399	1129076	0.0243597	0.0132656	0.066312	133384	113789	247173	log odds	0.002	0.0001	log odds	0.1186	9.66e-06	TRUE	FALSE	TRUE	0.125	TRUE
rs8109681	19	10738836	Venous thromboembolism	Breast cancer	A	G	A	G	0.2133	0.220214	-0.1137	0.0073	9.19e-55	71771	1059740	1131511	0.00853336	0.0076336	0.263623	133384	113789	247173	log odds	0.002	0.0007	log odds	0.1186	3.79e-06	FALSE	FALSE	TRUE	1.7e-09	TRUE
rs2545774	19	41287674	Venous thromboembolism	Breast cancer	T	C	T	C	0.2592	0.26848	-0.0422	0.0069	8.42e-10	70878	1056326	1127204	-0.00201899	0.00720378	0.779271	133384	113789	247173	log odds	0.002	0.0001	log odds	0.1186	2.43e-07	FALSE	FALSE	TRUE	0.0142	TRUE
rs1654425	19	55538980	Venous thromboembolism	Breast cancer	T	C	T	C	0.1551	0.153691	-0.0847	0.0084	7.33e-24	71771	1059740	1131511	-0.00585971	0.00851528	0.491364	133384	113789	247173	log odds	0.002	0.0003	log odds	0.1186	1.36e-06	FALSE	FALSE	TRUE	6.49e-05	TRUE
rs117390891	20	23168526	Venous thromboembolism	Breast cancer	T	G	T	G	0.153	0.156566	-0.0765	0.0084	1.24e-19	70878	1056326	1127204	-0.013681	0.00843762	0.104926	133384	113789	247173	log odds	0.002	0.0002	log odds	0.1186	7.54e-06	FALSE	FALSE	TRUE	0.00165	TRUE
rs6087685	20	33777612	Venous thromboembolism	Breast cancer	C	G	C	G	0.2976	0.303407	0.112	0.0064	9.06e-68	71771	1059740	1131511	-0.0112916	0.00671483	0.0926484	133384	113789	247173	log odds	0.002	0.0008	log odds	0.1186	8.21e-06	TRUE	FALSE	TRUE	1.41e-10	TRUE
rs9611844	22	43115776	Venous thromboembolism	Breast cancer	C	G	C	G	0.118	0.120671	0.0757	0.0091	7.94e-17	70878	1056326	1127204	-0.0203922	0.00916553	0.0260894	133384	113789	247173	log odds	0.002	0.0002	log odds	0.1186	1.35e-05	TRUE	FALSE	TRUE	0.0136	TRUE
rs9442571	1	9349611	Venous thromboembolism	Prostate cancer	A	T	A	T	0.1419	0.1392	0.0495	0.0086	1.07e-08	70878	1056326	1127204	0.0121	0.0129	0.3481	79148	61106	140254	log odds	0.002	0.0001	log odds	0.1579	5.31e-06	TRUE	FALSE	TRUE	0.125	TRUE
rs12753797	1	77981959	Venous thromboembolism	Prostate cancer	A	G	A	G	0.2031	0.1866	0.0435	0.0073	3.04e-09	70878	1056326	1127204	0.0231	0.0103	0.0254203	79148	61106	140254	log odds	0.002	0.0001	log odds	0.1579	2.45e-05	FALSE	FALSE	TRUE	0.317	TRUE
rs1775815	1	118148830	Venous thromboembolism	Prostate cancer	T	G	T	G	0.5797	0.5845	0.0381	0.0061	3.33e-10	70878	1056326	1127204	0.0039	0.0086	0.6501	79148	61106	140254	log odds	0.002	0.0001	log odds	0.1579	1.12e-06	FALSE	FALSE	TRUE	0.0473	TRUE
rs76798800	1	154994978	Venous thromboembolism	Prostate cancer	T	G	T	G	0.2563	0.2607	0.0389	0.0067	7.64e-09	71771	1059740	1131511	-0.053	0.0092	7.10395e-09	79148	61106	140254	log odds	0.002	0.0001	log odds	0.1579	0.000166	FALSE	FALSE	FALSE	0.45	FALSE
rs6025	1	169519049	Venous thromboembolism	Prostate cancer	T	C	T	C	0.0262	0.0272	1.0904	0.0159	1e-200	70793	1055476	1126269	-0.0173	0.0265	0.514301	79148	61106	140254	log odds	0.002	0.0082	log odds	0.1579	2.42e-06	FALSE	FALSE	TRUE	4.7e-81	TRUE
rs4540639	1	192104320	Venous thromboembolism	Prostate cancer	C	G	C	G	0.4675	0.4733	0.0346	0.006	6.88e-09	70878	1056326	1127204	0.0095	0.0084	0.2559	79148	61106	140254	log odds	0.002	0.0001	log odds	0.1579	6.84e-06	TRUE	TRUE	TRUE	0.141	FALSE
rs2842700	1	207282149	Venous thromboembolism	Prostate cancer	A	C	A	C	0.0575	0.0565	0.1171	0.013	2.5e-19	70878	1056326	1127204	0.0028	0.0189	0.881	79148	61106	140254	log odds	0.002	0.0002	log odds	0.1579	1.27e-07	FALSE	FALSE	TRUE	0.00184	TRUE
rs3811444	1	248039451	Venous thromboembolism	Prostate cancer	T	C	T	C	0.3401	0.3419	-0.0429	0.0062	4.45e-12	71771	1059740	1131511	0.0064	0.0092	0.4866	79148	61106	140254	log odds	0.002	0.0001	log odds	0.1579	2.8e-06	FALSE	FALSE	TRUE	0.0418	TRUE
rs1867312	2	68619981	Venous thromboembolism	Prostate cancer	A	C	A	C	0.56	0.568	-0.0534	0.0059	2.42e-19	71771	1059740	1131511	0.004	0.0084	0.6375	79148	61106	140254	log odds	0.002	0.0002	log odds	0.1579	1.19e-06	FALSE	FALSE	TRUE	0.0039	TRUE
rs1158867	2	128177377	Venous thromboembolism	Prostate cancer	T	C	T	C	0.58	0.5758	-0.0658	0.0059	7.01e-29	71771	1059740	1131511	0.0068	0.0082	0.4026	79148	61106	140254	log odds	0.002	0.0003	log odds	0.1579	3.43e-06	FALSE	FALSE	TRUE	0.000614	TRUE
rs1912846	2	188325444	Venous thromboembolism	Prostate cancer	A	G	A	G	0.3565	0.3557	-0.0389	0.0061	2.18e-10	71771	1059740	1131511	0.0233	0.0082	0.00470295	79148	61106	140254	log odds	0.002	0.0001	log odds	0.1579	3.77e-05	FALSE	FALSE	TRUE	0.377	TRUE
rs78872368	2	198545250	Venous thromboembolism	Prostate cancer	C	G	C	G	0.1971	0.1967	-0.0446	0.0074	1.9e-09	71771	1059740	1131511	-0.0076	0.0103	0.4579	79148	61106	140254	log odds	0.002	0.0001	log odds	0.1579	2.78e-06	TRUE	FALSE	TRUE	0.0829	TRUE
rs1047891	2	211540507	Venous thromboembolism	Prostate cancer	A	C	A	C	0.3149	0.3085	0.0418	0.0067	3.92e-10	70878	1056326	1127204	0.0123	0.009	0.1709	79148	61106	140254	log odds	0.002	0.0001	log odds	0.1579	9.79e-06	FALSE	FALSE	TRUE	0.107	TRUE
rs13412535	2	224874874	Venous thromboembolism	Prostate cancer	A	G	A	G	0.22	0.2122	0.0525	0.0076	4.26e-12	70878	1056326	1127204	-0.0086	0.011	0.435	79148	61106	140254	log odds	0.002	0.0001	log odds	0.1579	3.77e-06	FALSE	FALSE	TRUE	0.0324	TRUE
rs13084580	3	39188182	Venous thromboembolism	Prostate cancer	T	C	T	C	0.1077	0.1067	0.0811	0.0095	2.01e-17	71771	1059740	1131511	-0.009	0.0134	0.5048	79148	61106	140254	log odds	0.002	0.0002	log odds	0.1579	2.35e-06	FALSE	FALSE	TRUE	0.00865	TRUE
rs9866664	3	90437988	Venous thromboembolism	Prostate cancer	A	G	A	G	0.5128	0.5108	0.0462	0.0063	1.38e-13	70878	1056326	1127204	0.0134	0.008	0.091829	79148	61106	140254	log odds	0.002	0.0002	log odds	0.1579	1.36e-05	FALSE	FALSE	TRUE	0.0541	TRUE
rs9854955	3	156795525	Venous thromboembolism	Prostate cancer	A	G	A	G	0.5978	0.5878	0.0396	0.0064	5.62e-10	71771	1059740	1131511	-0.0214	0.0083	0.00999194	79148	61106	140254	log odds	0.002	0.0001	log odds	0.1579	3.37e-05	FALSE	FALSE	TRUE	0.295	TRUE
rs710446	3	186459927	Venous thromboembolism	Prostate cancer	T	C	T	C	0.592	0.5874	-0.0452	0.0059	2.12e-14	71771	1059740	1131511	0.013	0.0084	0.1226	79148	61106	140254	log odds	0.002	0.0001	log odds	0.1579	1.25e-05	FALSE	FALSE	TRUE	0.0628	TRUE
rs72976751	4	86725959	Venous thromboembolism	Prostate cancer	A	T	A	T	0.8635	0.8627	0.0565	0.0087	8.66e-11	70878	1056326	1127204	0.0054	0.0116	0.6392	79148	61106	140254	log odds	0.002	0.0001	log odds	0.1579	1.05e-06	TRUE	FALSE	TRUE	0.0391	TRUE
rs35225200	4	103146888	Venous thromboembolism	Prostate cancer	A	C	A	C	0.919	0.9247	-0.0645	0.0115	1.89e-08	71771	1059740	1131511	0.0057	0.0159	0.721601	79148	61106	140254	log odds	0.002	0.0001	log odds	0.1579	6.89e-07	FALSE	FALSE	TRUE	0.0587	TRUE
rs2066864	4	155525695	Venous thromboembolism	Prostate cancer	A	G	A	G	0.249	0.2515	0.2095	0.0067	1e-200	71771	1059740	1131511	-0.005	0.0098	0.6108	79148	61106	140254	log odds	0.002	0.0025	log odds	0.1579	1.43e-06	FALSE	FALSE	TRUE	3.48e-25	TRUE
rs3756011	4	187206249	Venous thromboembolism	Prostate cancer	A	C	A	C	0.4039	0.4017	0.1993	0.006	1e-200	70878	1056326	1127204	0.0145	0.0083	0.0828209	79148	61106	140254	log odds	0.002	0.0029	log odds	0.1579	1.53e-05	FALSE	FALSE	TRUE	2.08e-26	TRUE
rs16867574	5	38708554	Venous thromboembolism	Prostate cancer	T	C	T	C	0.7137	0.7145	-0.0494	0.0065	3.46e-14	70878	1056326	1127204	0.0034	0.0093	0.7168	79148	61106	140254	log odds	0.002	0.0002	log odds	0.1579	7.17e-07	FALSE	FALSE	TRUE	0.0147	TRUE
rs4235677	5	72925091	Venous thromboembolism	Prostate cancer	A	G	A	G	0.5222	0.5223	-0.033	0.0059	2.39e-08	70878	1056326	1127204	0.0039	0.0082	0.6356	79148	61106	140254	log odds	0.002	0.0001	log odds	0.1579	1.15e-06	FALSE	FALSE	TRUE	0.0878	TRUE
rs251339	5	96235038	Venous thromboembolism	Prostate cancer	T	C	T	C	0.4672	0.4633	-0.0371	0.0059	2.78e-10	71771	1059740	1131511	0.0156	0.0079	0.0491598	79148	61106	140254	log odds	0.002	0.0001	log odds	0.1579	1.84e-05	FALSE	FALSE	TRUE	0.206	TRUE
rs214059	6	25536937	Venous thromboembolism	Prostate cancer	T	C	T	C	0.4328	0.43	0.037	0.0059	4.89e-10	71771	1059740	1131511	0.0103	0.0081	0.2025	79148	61106	140254	log odds	0.002	0.0001	log odds	0.1579	7.9e-06	FALSE	FALSE	TRUE	0.119	TRUE
rs2754251	6	88385949	Venous thromboembolism	Prostate cancer	A	G	A	G	0.0584	0.0579	0.0715	0.0129	2.65e-08	70878	1056326	1127204	0.0006	0.0179	0.9723	79148	61106	140254	log odds	0.002	0.0001	log odds	0.1579	5.97e-09	FALSE	FALSE	TRUE	0.0513	TRUE
rs9390460	6	147694334	Venous thromboembolism	Prostate cancer	T	C	T	C	0.4833	0.4725	-0.0498	0.0059	4.96e-17	71771	1059740	1131511	-0.0167	0.0084	0.0469397	79148	61106	140254	log odds	0.002	0.0002	log odds	0.1579	2.11e-05	FALSE	FALSE	TRUE	0.0514	TRUE
rs1513275	7	28259233	Venous thromboembolism	Prostate cancer	T	C	T	C	0.7939	0.7834	0.0496	0.0076	5.66e-11	70878	1056326	1127204	0.0282	0.0101	0.00515798	79148	61106	140254	log odds	0.002	0.0001	log odds	0.1579	4.13e-05	FALSE	FALSE	TRUE	0.322	TRUE
rs370720	8	9168146	Venous thromboembolism	Prostate cancer	T	C	T	C	0.0646	0.0667	0.0727	0.0127	1.04e-08	70878	1056326	1127204	0.0096	0.0168	0.5686	79148	61106	140254	log odds	0.002	0.0001	log odds	0.1579	1.74e-06	FALSE	FALSE	TRUE	0.0696	TRUE
rs2726950	8	27806764	Venous thromboembolism	Prostate cancer	A	G	A	G	0.6917	0.7274	-0.0589	0.0064	3.53e-20	70878	1056326	1127204	-0.0037	0.0091	0.6819	79148	61106	140254	log odds	0.002	0.0002	log odds	0.1579	8.25e-07	FALSE	FALSE	TRUE	0.00271	TRUE
rs6993770	8	106581528	Venous thromboembolism	Prostate cancer	A	T	A	T	0.7239	0.7251	0.0741	0.0066	4.61e-29	71771	1059740	1131511	-0.0136	0.0093	0.1453	79148	61106	140254	log odds	0.002	0.0003	log odds	0.1579	1.12e-05	TRUE	FALSE	TRUE	0.00143	TRUE
rs687289	9	136137106	Venous thromboembolism	Prostate cancer	A	G	A	G	0.3584	0.3593	0.2914	0.006	1e-200	71771	1059740	1131511	0.0074	0.0084	0.3832	79148	61106	140254	log odds	0.002	0.0059	log odds	0.1579	3.83e-06	FALSE	FALSE	TRUE	2.06e-57	TRUE
rs1243184	10	21931937	Venous thromboembolism	Prostate cancer	T	C	T	C	0.6756	0.6728	-0.0372	0.0063	3.87e-09	70878	1056326	1127204	0.0037	0.0084	0.662	79148	61106	140254	log odds	0.002	0.0001	log odds	0.1579	9.17e-07	FALSE	FALSE	TRUE	0.0656	TRUE
rs78707713	10	71245276	Venous thromboembolism	Prostate cancer	T	C	T	C	0.8801	0.8739	0.2141	0.0095	1.02e-111	70878	1056326	1127204	-0.0135	0.0122	0.2657	79148	61106	140254	log odds	0.002	0.0015	log odds	0.1579	6.08e-06	FALSE	FALSE	TRUE	1.59e-14	TRUE
rs57866767	10	96023077	Venous thromboembolism	Prostate cancer	T	C	T	C	0.5684	0.5716	-0.0391	0.0059	4.64e-11	71771	1059740	1131511	0.0006	0.0081	0.9429	79148	61106	140254	log odds	0.002	0.0001	log odds	0.1579	2.68e-08	FALSE	FALSE	TRUE	0.0248	TRUE
rs10886430	10	121010256	Venous thromboembolism	Prostate cancer	A	G	A	G	0.8806	0.8842	-0.1164	0.0096	3.59e-34	70878	1056326	1127204	-0.0114	0.0133	0.3934	79148	61106	140254	log odds	0.002	0.0004	log odds	0.1579	4.03e-06	FALSE	FALSE	TRUE	6.52e-05	TRUE
rs12800654	11	16243320	Venous thromboembolism	Prostate cancer	A	G	A	G	0.8982	0.8906	-0.0559	0.0099	1.63e-08	70878	1056326	1127204	-0.0235	0.0131	0.0735005	79148	61106	140254	log odds	0.002	0.0001	log odds	0.1579	1.62e-05	FALSE	FALSE	TRUE	0.261	TRUE
rs4755476	11	32980428	Venous thromboembolism	Prostate cancer	T	G	T	G	0.8447	0.8468	0.0507	0.0084	1.5e-09	70878	1056326	1127204	-0.0502	0.0111	5.76806e-06	79148	61106	140254	log odds	0.002	0.0001	log odds	0.1579	9.8e-05	FALSE	FALSE	TRUE	0.96	TRUE
rs55777218	11	60070946	Venous thromboembolism	Prostate cancer	T	C	T	C	0.6403	0.6387	-0.0341	0.0062	2.92e-08	71771	1059740	1131511	-0.0072	0.0087	0.4096	79148	61106	140254	log odds	0.002	0.0001	log odds	0.1579	3.63e-06	FALSE	FALSE	TRUE	0.129	TRUE
rs174551	11	61573684	Venous thromboembolism	Prostate cancer	T	C	T	C	0.6552	0.6587	0.0679	0.0065	8.66e-26	66870	866589	933459	0.0029	0.0085	0.7309	79148	61106	140254	log odds	0.002	0.0003	log odds	0.1579	5.75e-07	FALSE	FALSE	TRUE	0.000331	TRUE
rs1145656	11	73305859	Venous thromboembolism	Prostate cancer	A	C	A	C	0.8171	0.828	-0.0442	0.0079	2e-08	70878	1056326	1127204	0.0061	0.0112	0.589299	79148	61106	140254	log odds	0.002	0.0001	log odds	0.1579	1.61e-06	FALSE	FALSE	TRUE	0.0828	TRUE
rs1997547	11	114002744	Venous thromboembolism	Prostate cancer	A	G	A	G	0.322	0.3147	-0.0373	0.0063	3.35e-09	70878	1056326	1127204	-0.0062	0.0086	0.472799	79148	61106	140254	log odds	0.002	0.0001	log odds	0.1579	2.52e-06	FALSE	FALSE	TRUE	0.0873	TRUE
rs35257264	11	126296816	Venous thromboembolism	Prostate cancer	T	C	T	C	0.023	0.0182	0.1522	0.0203	6.03e-14	70878	1056326	1127204	0.007	0.0359	0.8443	79148	61106	140254	log odds	0.002	0.0002	log odds	0.1579	2.65e-07	FALSE	FALSE	TRUE	0.0105	TRUE
rs7135039	12	6160614	Venous thromboembolism	Prostate cancer	T	C	T	C	0.3641	0.3504	0.072	0.0061	1.2e-31	71771	1059740	1131511	-0.0032	0.0087	0.7097	79148	61106	140254	log odds	0.002	0.0004	log odds	0.1579	7.09e-07	FALSE	FALSE	TRUE	9.8e-05	TRUE
rs4759076	12	54729872	Venous thromboembolism	Prostate cancer	T	C	T	C	0.5343	0.5325	0.0525	0.0063	6.35e-17	68804	1031783	1100587	0	0.0084	0.9964	79148	61106	140254	log odds	0.002	0.0002	log odds	0.1579	0	FALSE	FALSE	TRUE	0.00221	TRUE
rs2851436	12	123667354	Venous thromboembolism	Prostate cancer	T	G	T	G	0.7941	0.7943	0.0471	0.0074	1.78e-10	71771	1059740	1131511	0.0006	0.01	0.9495	79148	61106	140254	log odds	0.002	0.0001	log odds	0.1579	1.79e-08	FALSE	FALSE	TRUE	0.0268	TRUE
rs3211752	13	113787459	Venous thromboembolism	Prostate cancer	A	G	A	G	0.5191	0.5194	-0.0515	0.0061	3.92e-17	70878	1056326	1127204	0.0165	0.0087	0.0565106	79148	61106	140254	log odds	0.002	0.0002	log odds	0.1579	2.07e-05	FALSE	FALSE	TRUE	0.04	TRUE
rs8004077	14	58846731	Venous thromboembolism	Prostate cancer	A	G	A	G	0.7356	0.74	0.0434	0.0068	1.32e-10	71771	1059740	1131511	0.0174	0.0092	0.0576594	79148	61106	140254	log odds	0.002	0.0001	log odds	0.1579	1.78e-05	FALSE	FALSE	TRUE	0.176	TRUE
rs61990092	14	92289301	Venous thromboembolism	Prostate cancer	T	C	T	C	0.3311	0.33	0.0588	0.0062	3.73e-21	70878	1056326	1127204	0.0109	0.0087	0.2115	79148	61106	140254	log odds	0.002	0.0002	log odds	0.1579	7.97e-06	FALSE	FALSE	TRUE	0.00812	TRUE
rs4906229	14	103057511	Venous thromboembolism	Prostate cancer	A	C	A	C	0.2518	0.2457	0.0402	0.0069	6.71e-09	70878	1056326	1127204	0.0094	0.0093	0.3139	79148	61106	140254	log odds	0.002	0.0001	log odds	0.1579	4.97e-06	FALSE	FALSE	TRUE	0.116	TRUE
rs141866277	15	43950699	Venous thromboembolism	Prostate cancer	A	T	A	T	0.9746	0.9809	0.1681	0.0211	1.74e-15	71571	1051733	1123304	0.0573	0.0321	0.0740798	79148	61106	140254	log odds	0.002	0.0002	log odds	0.1579	1.91e-05	TRUE	FALSE	TRUE	0.0283	TRUE
rs340009	15	60899639	Venous thromboembolism	Prostate cancer	A	C	A	C	0.3981	0.3966	-0.0335	0.006	2.88e-08	71771	1059740	1131511	0.0075	0.0081	0.3533	79148	61106	140254	log odds	0.002	0.0001	log odds	0.1579	4.09e-06	FALSE	FALSE	TRUE	0.134	TRUE
rs62044142	16	81868968	Venous thromboembolism	Prostate cancer	A	C	A	C	0.8573	0.857	-0.0957	0.0101	3.62e-21	51926	644580	696506	-0.0078	0.0117	0.506001	79148	61106	140254	log odds	0.002	0.0003	log odds	0.1579	2.26e-06	FALSE	FALSE	TRUE	0.000707	TRUE
rs4790311	17	1979188	Venous thromboembolism	Prostate cancer	T	C	T	C	0.3974	0.403	-0.0475	0.006	3.19e-15	70878	1056326	1127204	0.0069	0.0086	0.4218	79148	61106	140254	log odds	0.002	0.0002	log odds	0.1579	3.48e-06	FALSE	FALSE	TRUE	0.0196	TRUE
rs11078659	17	6903944	Venous thromboembolism	Prostate cancer	A	G	A	G	0.5069	0.5108	-0.0352	0.0059	1.8e-09	71771	1059740	1131511	-0.0182	0.0081	0.0241602	79148	61106	140254	log odds	0.002	0.0001	log odds	0.1579	2.52e-05	FALSE	FALSE	TRUE	0.317	TRUE
rs536327	17	27857698	Venous thromboembolism	Prostate cancer	T	C	T	C	0.4764	0.47	0.0335	0.006	2.84e-08	67911	1028369	1096280	0.0149	0.008	0.0632295	79148	61106	140254	log odds	0.002	0.0001	log odds	0.1579	1.68e-05	FALSE	FALSE	TRUE	0.278	TRUE
rs9468	17	44101563	Venous thromboembolism	Prostate cancer	T	C	T	C	0.7886	0.7957	-0.0479	0.0074	1.09e-10	71771	1059740	1131511	0.0261	0.0099	0.00846896	79148	61106	140254	log odds	0.002	0.0001	log odds	0.1579	3.39e-05	FALSE	FALSE	TRUE	0.29	TRUE
rs1801690	17	64208285	Venous thromboembolism	Prostate cancer	C	G	C	G	0.9406	0.9416	0.0702	0.0127	3.18e-08	71677	1057399	1129076	-0.0221	0.0174	0.2036	79148	61106	140254	log odds	0.002	0.0001	log odds	0.1579	8.1e-06	TRUE	FALSE	TRUE	0.177	TRUE
rs573431210	17	67276383	Venous thromboembolism	Prostate cancer	T	G	T	G	0.9767	0.98	-0.1381	0.0232	2.51e-09	71192	1056149	1127341	-0.0292	0.0308	0.3432	79148	61106	140254	log odds	0.002	0.0001	log odds	0.1579	5.02e-06	FALSE	FALSE	TRUE	0.0499	TRUE
rs8109681	19	10738836	Venous thromboembolism	Prostate cancer	A	G	A	G	0.2133	0.2177	-0.1137	0.0073	9.19e-55	71771	1059740	1131511	-0.0009	0.0101	0.9307	79148	61106	140254	log odds	0.002	0.0007	log odds	0.1579	4.19e-08	FALSE	FALSE	TRUE	5.08e-08	TRUE
rs2545774	19	41287674	Venous thromboembolism	Prostate cancer	T	C	T	C	0.2592	0.2624	-0.0422	0.0069	8.42e-10	70878	1056326	1127204	0.0143	0.0097	0.1389	79148	61106	140254	log odds	0.002	0.0001	log odds	0.1579	1.2e-05	FALSE	FALSE	TRUE	0.151	TRUE
rs1654425	19	55538980	Venous thromboembolism	Prostate cancer	T	C	T	C	0.1551	0.1555	-0.0847	0.0084	7.33e-24	71771	1059740	1131511	0.0139	0.0115	0.2249	79148	61106	140254	log odds	0.002	0.0003	log odds	0.1579	7.68e-06	FALSE	FALSE	TRUE	0.0025	TRUE
rs117390891	20	23168526	Venous thromboembolism	Prostate cancer	T	G	T	G	0.153	0.1548	-0.0765	0.0084	1.24e-19	70878	1056326	1127204	0.0109	0.0113	0.3368	79148	61106	140254	log odds	0.002	0.0002	log odds	0.1579	4.71e-06	FALSE	FALSE	TRUE	0.00548	TRUE
rs6087685	20	33777612	Venous thromboembolism	Prostate cancer	C	G	C	G	0.2976	0.3018	0.112	0.0064	9.06e-68	71771	1059740	1131511	-0.0247	0.0089	0.00549604	79148	61106	140254	log odds	0.002	0.0008	log odds	0.1579	3.92e-05	TRUE	FALSE	TRUE	2.86e-06	TRUE
rs9611844	22	43115776	Venous thromboembolism	Prostate cancer	C	G	C	G	0.118	0.1187	0.0757	0.0091	7.94e-17	70878	1056326	1127204	-0.0001	0.0124	0.9931	79148	61106	140254	log odds	0.002	0.0002	log odds	0.1579	3.18e-10	TRUE	FALSE	TRUE	0.00424	TRUE
rs9442571	1	9349611	Venous thromboembolism	Endometrial cancer	A	T	A	T	0.1419	0.136846	0.0495	0.0086	1.07e-08	70878	1056326	1127204	-0.00334864	0.0240435	0.889233	12906	108979	121885	log odds	0.002	0.0001	log odds	0.0307	4.03e-07	TRUE	FALSE	TRUE	0.213	TRUE
rs12753797	1	77981959	Venous thromboembolism	Endometrial cancer	A	G	A	G	0.2031	0.188312	0.0435	0.0073	3.04e-09	70878	1056326	1127204	0.030043	0.0195707	0.124759	12906	108979	121885	log odds	0.002	0.0001	log odds	0.0307	4.19e-05	FALSE	FALSE	TRUE	0.657	TRUE
rs1775815	1	118148830	Venous thromboembolism	Endometrial cancer	T	G	T	G	0.5797	0.574228	0.0381	0.0061	3.33e-10	70878	1056326	1127204	0.0351297	0.0157101	0.0253443	12906	108979	121885	log odds	0.002	0.0001	log odds	0.0307	9.17e-05	FALSE	FALSE	TRUE	0.912	TRUE
rs76798800	1	154994978	Venous thromboembolism	Endometrial cancer	T	G	T	G	0.2563	0.266402	0.0389	0.0067	7.64e-09	71771	1059740	1131511	-0.0196286	0.0172732	0.255807	12906	108979	121885	log odds	0.002	0.0001	log odds	0.0307	2.29e-05	FALSE	FALSE	TRUE	0.521	TRUE
rs6025	1	169519049	Venous thromboembolism	Endometrial cancer	T	C	T	C	0.0262	0.029178	1.0904	0.0159	1e-200	70793	1055476	1126269	-0.0147376	0.0488126	0.762711	12906	108979	121885	log odds	0.002	0.0082	log odds	0.0307	1.87e-06	FALSE	FALSE	TRUE	2.86e-36	TRUE
rs4540639	1	192104320	Venous thromboembolism	Endometrial cancer	C	G	C	G	0.4675	0.476491	0.0346	0.006	6.88e-09	70878	1056326	1127204	0.00235973	0.0155115	0.879086	12906	108979	121885	log odds	0.002	0.0001	log odds	0.0307	4.22e-07	TRUE	TRUE	TRUE	0.214	FALSE
rs2842700	1	207282149	Venous thromboembolism	Endometrial cancer	A	C	A	C	0.0575	0.0571102	0.1171	0.013	2.5e-19	70878	1056326	1127204	-0.00942208	0.0349771	0.787639	12906	108979	121885	log odds	0.002	0.0002	log odds	0.0307	1.45e-06	FALSE	FALSE	TRUE	0.0535	TRUE
rs3811444	1	248039451	Venous thromboembolism	Endometrial cancer	T	C	T	C	0.3401	0.346721	-0.0429	0.0062	4.45e-12	71771	1059740	1131511	0.00298081	0.0168226	0.859359	12906	108979	121885	log odds	0.002	0.0001	log odds	0.0307	6.12e-07	FALSE	FALSE	TRUE	0.143	TRUE
rs1867312	2	68619981	Venous thromboembolism	Endometrial cancer	A	C	A	C	0.56	0.553982	-0.0534	0.0059	2.42e-19	71771	1059740	1131511	0.0197714	0.0156642	0.206875	12906	108979	121885	log odds	0.002	0.0002	log odds	0.0307	2.94e-05	FALSE	FALSE	TRUE	0.197	TRUE
rs1158867	2	128177377	Venous thromboembolism	Endometrial cancer	T	C	T	C	0.58	0.570476	-0.0658	0.0059	7.01e-29	71771	1059740	1131511	0.0141021	0.0153976	0.359738	12906	108979	121885	log odds	0.002	0.0003	log odds	0.0307	1.48e-05	FALSE	FALSE	TRUE	0.0486	TRUE
rs1912846	2	188325444	Venous thromboembolism	Endometrial cancer	A	G	A	G	0.3565	0.351608	-0.0389	0.0061	2.18e-10	71771	1059740	1131511	0.0274854	0.0158338	0.0825867	12906	108979	121885	log odds	0.002	0.0001	log odds	0.0307	5.23e-05	FALSE	FALSE	TRUE	0.669	TRUE
rs78872368	2	198545250	Venous thromboembolism	Endometrial cancer	C	G	C	G	0.1971	0.184651	-0.0446	0.0074	1.9e-09	71771	1059740	1131511	-0.00955535	0.0191874	0.618483	12906	108979	121885	log odds	0.002	0.0001	log odds	0.0307	4.18e-06	TRUE	FALSE	TRUE	0.277	TRUE
rs1047891	2	211540507	Venous thromboembolism	Endometrial cancer	A	C	A	C	0.3149	0.31454	0.0418	0.0067	3.92e-10	70878	1056326	1127204	-0.0204591	0.0169649	0.22783	12906	108979	121885	log odds	0.002	0.0001	log odds	0.0307	2.74e-05	FALSE	FALSE	TRUE	0.444	TRUE
rs13412535	2	224874874	Venous thromboembolism	Endometrial cancer	A	G	A	G	0.22	0.211739	0.0525	0.0076	4.26e-12	70878	1056326	1127204	0.0094667	0.0207938	0.648918	12906	108979	121885	log odds	0.002	0.0001	log odds	0.0307	4.54e-06	FALSE	FALSE	TRUE	0.167	TRUE
rs13084580	3	39188182	Venous thromboembolism	Endometrial cancer	T	C	T	C	0.1077	0.109663	0.0811	0.0095	2.01e-17	71771	1059740	1131511	-0.0171128	0.0246434	0.487421	12906	108979	121885	log odds	0.002	0.0002	log odds	0.0307	8.7e-06	FALSE	FALSE	TRUE	0.127	TRUE
rs9866664	3	90437988	Venous thromboembolism	Endometrial cancer	A	G	A	G	0.5128	0.508726	0.0462	0.0063	1.38e-13	70878	1056326	1127204	0.00671707	0.0152761	0.660148	12906	108979	121885	log odds	0.002	0.0002	log odds	0.0307	3.43e-06	FALSE	FALSE	TRUE	0.127	TRUE
rs9854955	3	156795525	Venous thromboembolism	Endometrial cancer	A	G	A	G	0.5978	0.577057	0.0396	0.0064	5.62e-10	71771	1059740	1131511	-0.0121334	0.0158194	0.443082	12906	108979	121885	log odds	0.002	0.0001	log odds	0.0307	1.09e-05	FALSE	FALSE	TRUE	0.299	TRUE
rs710446	3	186459927	Venous thromboembolism	Endometrial cancer	T	C	T	C	0.592	0.591092	-0.0452	0.0059	2.12e-14	71771	1059740	1131511	-0.0239371	0.0157	0.127347	12906	108979	121885	log odds	0.002	0.0001	log odds	0.0307	4.21e-05	FALSE	FALSE	TRUE	0.419	TRUE
rs72976751	4	86725959	Venous thromboembolism	Endometrial cancer	A	T	A	T	0.8635	0.864867	0.0565	0.0087	8.66e-11	70878	1056326	1127204	-0.0168985	0.0221833	0.4462	12906	108979	121885	log odds	0.002	0.0001	log odds	0.0307	1.01e-05	TRUE	FALSE	TRUE	0.291	TRUE
rs35225200	4	103146888	Venous thromboembolism	Endometrial cancer	A	C	A	C	0.919	0.922203	-0.0645	0.0115	1.89e-08	71771	1059740	1131511	-0.000391471	0.0293186	0.989347	12906	108979	121885	log odds	0.002	0.0001	log odds	0.0307	3.34e-09	FALSE	FALSE	TRUE	0.177	TRUE
rs2066864	4	155525695	Venous thromboembolism	Endometrial cancer	A	G	A	G	0.249	0.244387	0.2095	0.0067	1e-200	71771	1059740	1131511	0.0033439	0.018198	0.854208	12906	108979	121885	log odds	0.002	0.0025	log odds	0.0307	6.28e-07	FALSE	FALSE	TRUE	6.34e-12	TRUE
rs3756011	4	187206249	Venous thromboembolism	Endometrial cancer	A	C	A	C	0.4039	0.396006	0.1993	0.006	1e-200	70878	1056326	1127204	0.0325889	0.0156083	0.0368053	12906	108979	121885	log odds	0.002	0.0029	log odds	0.0307	7.72e-05	FALSE	FALSE	TRUE	2.7e-10	TRUE
rs16867574	5	38708554	Venous thromboembolism	Endometrial cancer	T	C	T	C	0.7137	0.716132	-0.0494	0.0065	3.46e-14	70878	1056326	1127204	0.0191088	0.0173158	0.269789	12906	108979	121885	log odds	0.002	0.0002	log odds	0.0307	2.26e-05	FALSE	FALSE	TRUE	0.29	TRUE
rs4235677	5	72925091	Venous thromboembolism	Endometrial cancer	A	G	A	G	0.5222	0.525962	-0.033	0.0059	2.39e-08	70878	1056326	1127204	0.0159425	0.0153733	0.299726	12906	108979	121885	log odds	0.002	0.0001	log odds	0.0307	1.93e-05	FALSE	FALSE	TRUE	0.51	TRUE
rs251339	5	96235038	Venous thromboembolism	Endometrial cancer	T	C	T	C	0.4672	0.482705	-0.0371	0.0059	2.78e-10	71771	1059740	1131511	9.76901e-05	0.0152232	0.99488	12906	108979	121885	log odds	0.002	0.0001	log odds	0.0307	7.24e-10	FALSE	FALSE	TRUE	0.153	TRUE
rs214059	6	25536937	Venous thromboembolism	Endometrial cancer	T	C	T	C	0.4328	0.436946	0.037	0.0059	4.89e-10	71771	1059740	1131511	0.00334774	0.0153117	0.826931	12906	108979	121885	log odds	0.002	0.0001	log odds	0.0307	8.38e-07	FALSE	FALSE	TRUE	0.197	TRUE
rs28383307	6	32586755	Venous thromboembolism	Endometrial cancer	T	C	T	C	0.1815	0.185962	-0.0564	0.0085	2.74e-11	66177	871182	937359	-0.00693729	0.0199926	0.728596	12906	108979	121885	log odds	0.002	0.0001	log odds	0.0307	2.22e-06	FALSE	FALSE	TRUE	0.143	TRUE
rs2754251	6	88385949	Venous thromboembolism	Endometrial cancer	A	G	A	G	0.0584	0.060355	0.0715	0.0129	2.65e-08	70878	1056326	1127204	0.00215868	0.03358	0.948744	12906	108979	121885	log odds	0.002	0.0001	log odds	0.0307	8.03e-08	FALSE	FALSE	TRUE	0.21	TRUE
rs9390460	6	147694334	Venous thromboembolism	Endometrial cancer	T	C	T	C	0.4833	0.468397	-0.0498	0.0059	4.96e-17	71771	1059740	1131511	-0.00102033	0.0157161	0.948236	12906	108979	121885	log odds	0.002	0.0002	log odds	0.0307	7.88e-08	FALSE	FALSE	TRUE	0.0593	TRUE
rs1513275	7	28259233	Venous thromboembolism	Endometrial cancer	T	C	T	C	0.7939	0.782419	0.0496	0.0076	5.66e-11	70878	1056326	1127204	-0.0265624	0.0193666	0.1702	12906	108979	121885	log odds	0.002	0.0001	log odds	0.0307	3.65e-05	FALSE	FALSE	TRUE	0.48	TRUE
rs370720	8	9168146	Venous thromboembolism	Endometrial cancer	T	C	T	C	0.0646	0.061064	0.0727	0.0127	1.04e-08	70878	1056326	1127204	0.0232861	0.0334404	0.486212	12906	108979	121885	log odds	0.002	0.0001	log odds	0.0307	9.44e-06	FALSE	FALSE	TRUE	0.343	TRUE
rs2726950	8	27806764	Venous thromboembolism	Endometrial cancer	A	G	A	G	0.6917	0.682745	-0.0589	0.0064	3.53e-20	70878	1056326	1127204	-0.0458016	0.0164111	0.0052563	12906	108979	121885	log odds	0.002	0.0002	log odds	0.0307	0.000138	FALSE	FALSE	TRUE	0.65	TRUE
rs6993770	8	106581528	Venous thromboembolism	Endometrial cancer	A	T	A	T	0.7239	0.72327	0.0741	0.0066	4.61e-29	71771	1059740	1131511	-0.0139696	0.0172899	0.419111	12906	108979	121885	log odds	0.002	0.0003	log odds	0.0307	1.19e-05	TRUE	FALSE	TRUE	0.0373	TRUE
rs10820606	9	99192919	Venous thromboembolism	Endometrial cancer	A	C	A	C	0.7689	0.761735	0.0489	0.0084	6.29e-09	57001	661566	718567	0.00233893	0.0185136	0.899466	12906	108979	121885	log odds	0.002	0.0001	log odds	0.0307	3.02e-07	FALSE	FALSE	TRUE	0.136	TRUE
rs687289	9	136137106	Venous thromboembolism	Endometrial cancer	A	G	A	G	0.3584	0.350031	0.2914	0.006	1e-200	71771	1059740	1131511	0.0623514	0.0159838	9.58341e-05	12906	108979	121885	log odds	0.002	0.0059	log odds	0.0307	0.000268	FALSE	FALSE	TRUE	2.39e-17	TRUE
rs1243184	10	21931937	Venous thromboembolism	Endometrial cancer	T	C	T	C	0.6756	0.671194	-0.0372	0.0063	3.87e-09	70878	1056326	1127204	-0.0478996	0.0160764	0.00288729	12906	108979	121885	log odds	0.002	0.0001	log odds	0.0307	0.000154	FALSE	FALSE	FALSE	0.695	FALSE
rs10763665	10	28771491	Venous thromboembolism	Endometrial cancer	C	G	C	G	0.5783	0.595464	-0.0342	0.0062	3.13e-08	70878	1056326	1127204	-0.012708	0.0163413	0.436769	12906	108979	121885	log odds	0.002	0.0001	log odds	0.0307	1.18e-05	TRUE	TRUE	TRUE	0.41	FALSE
rs78707713	10	71245276	Venous thromboembolism	Endometrial cancer	T	C	T	C	0.8801	0.871649	0.2141	0.0095	1.02e-111	70878	1056326	1127204	-0.00698457	0.0226345	0.75764	12906	108979	121885	log odds	0.002	0.0015	log odds	0.0307	1.66e-06	FALSE	FALSE	TRUE	1.8e-07	TRUE
rs57866767	10	96023077	Venous thromboembolism	Endometrial cancer	T	C	T	C	0.5684	0.562496	-0.0391	0.0059	4.64e-11	71771	1059740	1131511	-0.0200459	0.0153758	0.192324	12906	108979	121885	log odds	0.002	0.0001	log odds	0.0307	3.01e-05	FALSE	FALSE	TRUE	0.466	TRUE
rs10886430	10	121010256	Venous thromboembolism	Endometrial cancer	A	G	A	G	0.8806	0.877226	-0.1164	0.0096	3.59e-34	70878	1056326	1127204	-0.0213922	0.0243343	0.379348	12906	108979	121885	log odds	0.002	0.0004	log odds	0.0307	1.5e-05	FALSE	FALSE	TRUE	0.0179	TRUE
rs12800654	11	16243320	Venous thromboembolism	Endometrial cancer	A	G	A	G	0.8982	0.89845	-0.0559	0.0099	1.63e-08	70878	1056326	1127204	-0.0403227	0.0248922	0.105256	12906	108979	121885	log odds	0.002	0.0001	log odds	0.0307	4.5e-05	FALSE	FALSE	TRUE	0.715	TRUE
rs4755476	11	32980428	Venous thromboembolism	Endometrial cancer	T	G	T	G	0.8447	0.846453	0.0507	0.0084	1.5e-09	70878	1056326	1127204	-0.029633	0.0210779	0.15976	12906	108979	121885	log odds	0.002	0.0001	log odds	0.0307	3.46e-05	FALSE	FALSE	TRUE	0.551	TRUE
rs55777218	11	60070946	Venous thromboembolism	Endometrial cancer	T	C	T	C	0.6403	0.630184	-0.0341	0.0062	2.92e-08	71771	1059740	1131511	-0.000335205	0.0159343	0.983216	12906	108979	121885	log odds	0.002	0.0001	log odds	0.0307	7.96e-09	FALSE	FALSE	TRUE	0.21	TRUE
rs174551	11	61573684	Venous thromboembolism	Endometrial cancer	T	C	T	C	0.6552	0.661177	0.0679	0.0065	8.66e-26	66870	866589	933459	-0.0168303	0.0160188	0.293413	12906	108979	121885	log odds	0.002	0.0003	log odds	0.0307	1.93e-05	FALSE	FALSE	TRUE	0.0613	TRUE
rs1145656	11	73305859	Venous thromboembolism	Endometrial cancer	A	C	A	C	0.8171	0.824416	-0.0442	0.0079	2e-08	70878	1056326	1127204	-0.0518828	0.0205274	0.0114879	12906	108979	121885	log odds	0.002	0.0001	log odds	0.0307	0.000118	FALSE	FALSE	FALSE	0.838	FALSE
rs1997547	11	114002744	Venous thromboembolism	Endometrial cancer	A	G	A	G	0.322	0.322459	-0.0373	0.0063	3.35e-09	70878	1056326	1127204	0.0451199	0.016245	0.00547835	12906	108979	121885	log odds	0.002	0.0001	log odds	0.0307	0.000135	FALSE	FALSE	FALSE	0.778	FALSE
rs35257264	11	126296816	Venous thromboembolism	Endometrial cancer	T	C	T	C	0.023	0.0210479	0.1522	0.0203	6.03e-14	70878	1056326	1127204	-0.0666442	0.0615846	0.279183	12906	108979	121885	log odds	0.002	0.0002	log odds	0.0307	2.79e-05	FALSE	FALSE	TRUE	0.311	TRUE
rs7135039	12	6160614	Venous thromboembolism	Endometrial cancer	T	C	T	C	0.3641	0.361832	0.072	0.0061	1.2e-31	71771	1059740	1131511	0.0176305	0.0166402	0.289366	12906	108979	121885	log odds	0.002	0.0004	log odds	0.0307	2.18e-05	FALSE	FALSE	TRUE	0.043	TRUE
rs4759076	12	54729872	Venous thromboembolism	Endometrial cancer	T	C	T	C	0.5343	0.539061	0.0525	0.0063	6.35e-17	68804	1031783	1100587	0.0141176	0.0157412	0.369798	12906	108979	121885	log odds	0.002	0.0002	log odds	0.0307	1.51e-05	FALSE	FALSE	TRUE	0.14	TRUE
rs56750693	12	112144586	Venous thromboembolism	Endometrial cancer	A	T	A	T	0.7139	0.70702	0.0676	0.0084	7.03e-16	54727	629016	683743	-0.054176	0.0178917	0.00246184	12906	108979	121885	log odds	0.002	0.0003	log odds	0.0307	0.000184	TRUE	FALSE	TRUE	0.653	TRUE
rs2851436	12	123667354	Venous thromboembolism	Endometrial cancer	T	G	T	G	0.7941	0.789734	0.0471	0.0074	1.78e-10	71771	1059740	1131511	0.0122436	0.0187629	0.514051	12906	108979	121885	log odds	0.002	0.0001	log odds	0.0307	7.57e-06	FALSE	FALSE	TRUE	0.276	TRUE
rs3211752	13	113787459	Venous thromboembolism	Endometrial cancer	A	G	A	G	0.5191	0.516205	-0.0515	0.0061	3.92e-17	70878	1056326	1127204	-0.0163323	0.0163162	0.316833	12906	108979	121885	log odds	0.002	0.0002	log odds	0.0307	2.02e-05	FALSE	FALSE	TRUE	0.174	TRUE
rs8004077	14	58846731	Venous thromboembolism	Endometrial cancer	A	G	A	G	0.7356	0.746134	0.0434	0.0068	1.32e-10	71771	1059740	1131511	-0.00691687	0.0176261	0.694748	12906	108979	121885	log odds	0.002	0.0001	log odds	0.0307	2.75e-06	FALSE	FALSE	TRUE	0.212	TRUE
rs61990092	14	92289301	Venous thromboembolism	Endometrial cancer	T	C	T	C	0.3311	0.322052	0.0588	0.0062	3.73e-21	70878	1056326	1127204	0.0250809	0.0163971	0.126119	12906	108979	121885	log odds	0.002	0.0002	log odds	0.0307	4.17e-05	FALSE	FALSE	TRUE	0.218	TRUE
rs4906229	14	103057511	Venous thromboembolism	Endometrial cancer	A	C	A	C	0.2518	0.251123	0.0402	0.0069	6.71e-09	70878	1056326	1127204	0.02324	0.0177425	0.190248	12906	108979	121885	log odds	0.002	0.0001	log odds	0.0307	3.08e-05	FALSE	FALSE	TRUE	0.569	TRUE
rs141866277	15	43950699	Venous thromboembolism	Endometrial cancer	A	T	A	T	0.9746	0.976606	0.1681	0.0211	1.74e-15	71571	1051733	1123304	-0.00621041	0.0560388	0.911756	12906	108979	121885	log odds	0.002	0.0002	log odds	0.0307	2.68e-07	TRUE	FALSE	TRUE	0.0474	TRUE
rs340009	15	60899639	Venous thromboembolism	Endometrial cancer	A	C	A	C	0.3981	0.393568	-0.0335	0.006	2.88e-08	71771	1059740	1131511	-0.00345684	0.01556	0.824188	12906	108979	121885	log odds	0.002	0.0001	log odds	0.0307	8.67e-07	FALSE	FALSE	TRUE	0.255	TRUE
rs7183672	15	96101018	Venous thromboembolism	Endometrial cancer	A	G	A	G	0.6742	0.670218	-0.0357	0.0064	2.12e-08	70878	1056326	1127204	0.0274602	0.0172702	0.111827	12906	108979	121885	log odds	0.002	0.0001	log odds	0.0307	5.07e-05	FALSE	FALSE	TRUE	0.768	TRUE
rs12443808	16	30996871	Venous thromboembolism	Endometrial cancer	C	G	C	G	0.4142	0.473777	0.0437	0.0063	4.86e-12	71571	1051733	1123304	0.0190097	0.0168678	0.25975	12906	108979	121885	log odds	0.002	0.0001	log odds	0.0307	2.74e-05	TRUE	TRUE	TRUE	0.352	FALSE
rs62044142	16	81868968	Venous thromboembolism	Endometrial cancer	A	C	A	C	0.8573	0.85782	-0.0957	0.0101	3.62e-21	51926	644580	696506	-0.0497694	0.021902	0.0230643	12906	108979	121885	log odds	0.002	0.0003	log odds	0.0307	9.16e-05	FALSE	FALSE	TRUE	0.228	TRUE
rs28634651	16	88553198	Venous thromboembolism	Endometrial cancer	T	C	T	C	0.6229	0.624487	0.0497	0.0065	2.59e-14	66756	874773	941529	-0.0202013	0.0163497	0.216616	12906	108979	121885	log odds	0.002	0.0002	log odds	0.0307	2.91e-05	FALSE	FALSE	TRUE	0.271	TRUE
rs4790311	17	1979188	Venous thromboembolism	Endometrial cancer	T	C	T	C	0.3974	0.406381	-0.0475	0.006	3.19e-15	70878	1056326	1127204	-0.0176195	0.0159267	0.268602	12906	108979	121885	log odds	0.002	0.0002	log odds	0.0307	2.28e-05	FALSE	FALSE	TRUE	0.259	TRUE
rs11078659	17	6903944	Venous thromboembolism	Endometrial cancer	A	G	A	G	0.5069	0.505	-0.0352	0.0059	1.8e-09	71771	1059740	1131511	0.012124	0.01522	0.425695	12906	108979	121885	log odds	0.002	0.0001	log odds	0.0307	1.12e-05	FALSE	FALSE	TRUE	0.372	TRUE
rs536327	17	27857698	Venous thromboembolism	Endometrial cancer	T	C	T	C	0.4764	0.480255	0.0335	0.006	2.84e-08	67911	1028369	1096280	0.00482159	0.0151948	0.751002	12906	108979	121885	log odds	0.002	0.0001	log odds	0.0307	1.76e-06	FALSE	FALSE	TRUE	0.27	TRUE
rs9468	17	44101563	Venous thromboembolism	Endometrial cancer	T	C	T	C	0.7886	0.78956	-0.0479	0.0074	1.09e-10	71771	1059740	1131511	0.00278403	0.0185416	0.880646	12906	108979	121885	log odds	0.002	0.0001	log odds	0.0307	3.92e-07	FALSE	FALSE	TRUE	0.154	TRUE
rs1801690	17	64208285	Venous thromboembolism	Endometrial cancer	C	G	C	G	0.9406	0.944967	0.0702	0.0127	3.18e-08	71677	1057399	1129076	0.0202542	0.0338593	0.549714	12906	108979	121885	log odds	0.002	0.0001	log odds	0.0307	6.49e-06	TRUE	FALSE	TRUE	0.353	TRUE
rs573431210	17	67276383	Venous thromboembolism	Endometrial cancer	T	G	T	G	0.9767	0.976084	-0.1381	0.0232	2.51e-09	71192	1056149	1127341	-0.141963	0.0530701	0.00747274	12906	108979	121885	log odds	0.002	0.0001	log odds	0.0307	0.000141	FALSE	FALSE	FALSE	0.949	FALSE
rs8109681	19	10738836	Venous thromboembolism	Endometrial cancer	A	G	A	G	0.2133	0.21432	-0.1137	0.0073	9.19e-55	71771	1059740	1131511	-0.00216968	0.0190316	0.909235	12906	108979	121885	log odds	0.002	0.0007	log odds	0.0307	2.41e-07	FALSE	FALSE	TRUE	0.000398	TRUE
rs2545774	19	41287674	Venous thromboembolism	Endometrial cancer	T	C	T	C	0.2592	0.265968	-0.0422	0.0069	8.42e-10	70878	1056326	1127204	0.0185915	0.0176572	0.292381	12906	108979	121885	log odds	0.002	0.0001	log odds	0.0307	2.05e-05	FALSE	FALSE	TRUE	0.426	TRUE
rs1654425	19	55538980	Venous thromboembolism	Endometrial cancer	T	C	T	C	0.1551	0.158858	-0.0847	0.0084	7.33e-24	71771	1059740	1131511	0.0107827	0.0206685	0.60188	12906	108979	121885	log odds	0.002	0.0003	log odds	0.0307	4.72e-06	FALSE	FALSE	TRUE	0.0383	TRUE
rs117390891	20	23168526	Venous thromboembolism	Endometrial cancer	T	G	T	G	0.153	0.152259	-0.0765	0.0084	1.24e-19	70878	1056326	1127204	0.00751597	0.0216152	0.728053	12906	108979	121885	log odds	0.002	0.0002	log odds	0.0307	2.22e-06	FALSE	FALSE	TRUE	0.0544	TRUE
rs6087685	20	33777612	Venous thromboembolism	Endometrial cancer	C	G	C	G	0.2976	0.286997	0.112	0.0064	9.06e-68	71771	1059740	1131511	0.0473368	0.0168684	0.00501233	12906	108979	121885	log odds	0.002	0.0008	log odds	0.0307	0.000139	TRUE	FALSE	TRUE	0.0214	TRUE
rs9611844	22	43115776	Venous thromboembolism	Endometrial cancer	C	G	C	G	0.118	0.121113	0.0757	0.0091	7.94e-17	70878	1056326	1127204	-0.059201	0.0235562	0.0119649	12906	108979	121885	log odds	0.002	0.0002	log odds	0.0307	0.000114	TRUE	FALSE	TRUE	0.697	TRUE
rs9442571	1	9349611	Venous thromboembolism	Colorectal cancer	A	T	A	T	0.1419	0.1293	0.0495	0.0086	1.07e-08	70878	1056326	1127204	-0.0024	0.0134	0.8586	55168	65160	120328	log odds	0.002	0.0001	log odds	0.0793	1.97e-07	TRUE	FALSE	TRUE	0.0656	TRUE
rs12753797	1	77981959	Venous thromboembolism	Colorectal cancer	A	G	A	G	0.2031	0.1754	0.0435	0.0073	3.04e-09	70878	1056326	1127204	-0.0016	0.0117	0.891	55168	65160	120328	log odds	0.002	0.0001	log odds	0.0793	1.13e-07	FALSE	FALSE	TRUE	0.0589	TRUE
rs1775815	1	118148830	Venous thromboembolism	Colorectal cancer	T	G	T	G	0.5797	0.5726	0.0381	0.0061	3.33e-10	70878	1056326	1127204	-0.001	0.009	0.909	55168	65160	120328	log odds	0.002	0.0001	log odds	0.0793	7.44e-08	FALSE	FALSE	TRUE	0.0404	TRUE
rs76798800	1	154994978	Venous thromboembolism	Colorectal cancer	T	G	T	G	0.2563	0.2481	0.0389	0.0067	7.64e-09	71771	1059740	1131511	0.0082	0.0102	0.422	55168	65160	120328	log odds	0.002	0.0001	log odds	0.0793	3.81e-06	FALSE	FALSE	TRUE	0.132	TRUE
rs6025	1	169519049	Venous thromboembolism	Colorectal cancer	T	C	T	C	0.0262	0.0263	1.0904	0.0159	1e-200	70793	1055476	1126269	-0.0585	0.0289	0.04276	55168	65160	120328	log odds	0.002	0.0082	log odds	0.0793	2.72e-05	FALSE	FALSE	TRUE	5.32e-68	TRUE
rs4540639	1	192104320	Venous thromboembolism	Colorectal cancer	C	G	C	G	0.4675	0.4844	0.0346	0.006	6.88e-09	70878	1056326	1127204	0.0009	0.0089	0.9156	55168	65160	120328	log odds	0.002	0.0001	log odds	0.0793	6.15e-08	TRUE	TRUE	TRUE	0.0599	FALSE
rs2842700	1	207282149	Venous thromboembolism	Colorectal cancer	A	C	A	C	0.0575	0.0593	0.1171	0.013	2.5e-19	70878	1056326	1127204	0.0183	0.0189	0.332	55168	65160	120328	log odds	0.002	0.0002	log odds	0.0793	5.64e-06	FALSE	FALSE	TRUE	0.0105	TRUE
rs3811444	1	248039451	Venous thromboembolism	Colorectal cancer	T	C	T	C	0.3401	0.3349	-0.0429	0.0062	4.45e-12	71771	1059740	1131511	0.0079	0.0096	0.4069	55168	65160	120328	log odds	0.002	0.0001	log odds	0.0793	4.22e-06	FALSE	FALSE	TRUE	0.0626	TRUE
rs1867312	2	68619981	Venous thromboembolism	Colorectal cancer	A	C	A	C	0.56	0.5842	-0.0534	0.0059	2.42e-19	71771	1059740	1131511	-0.0091	0.009	0.3132	55168	65160	120328	log odds	0.002	0.0002	log odds	0.0793	6.11e-06	FALSE	FALSE	TRUE	0.0136	TRUE
rs1158867	2	128177377	Venous thromboembolism	Colorectal cancer	T	C	T	C	0.58	0.5805	-0.0658	0.0059	7.01e-29	71771	1059740	1131511	0.0045	0.009	0.6163	55168	65160	120328	log odds	0.002	0.0003	log odds	0.0793	1.5e-06	FALSE	FALSE	TRUE	0.000696	TRUE
rs1912846	2	188325444	Venous thromboembolism	Colorectal cancer	A	G	A	G	0.3565	0.3517	-0.0389	0.0061	2.18e-10	71771	1059740	1131511	-0.0054	0.0093	0.5589	55168	65160	120328	log odds	0.002	0.0001	log odds	0.0793	2.02e-06	FALSE	FALSE	TRUE	0.0718	TRUE
rs78872368	2	198545250	Venous thromboembolism	Colorectal cancer	C	G	C	G	0.1971	0.2	-0.0446	0.0074	1.9e-09	71771	1059740	1131511	-0.0001	0.0111	0.9903	55168	65160	120328	log odds	0.002	0.0001	log odds	0.0793	4.86e-10	TRUE	FALSE	TRUE	0.047	TRUE
rs1047891	2	211540507	Venous thromboembolism	Colorectal cancer	A	C	A	C	0.3149	0.3071	0.0418	0.0067	3.92e-10	70878	1056326	1127204	0.0029	0.0097	0.7617	55168	65160	120328	log odds	0.002	0.0001	log odds	0.0793	5.44e-07	FALSE	FALSE	TRUE	0.0432	TRUE
rs13412535	2	224874874	Venous thromboembolism	Colorectal cancer	A	G	A	G	0.22	0.2296	0.0525	0.0076	4.26e-12	70878	1056326	1127204	-0.003	0.0111	0.7895	55168	65160	120328	log odds	0.002	0.0001	log odds	0.0793	4.84e-07	FALSE	FALSE	TRUE	0.022	TRUE
rs13084580	3	39188182	Venous thromboembolism	Colorectal cancer	T	C	T	C	0.1077	0.1102	0.0811	0.0095	2.01e-17	71771	1059740	1131511	-0.007	0.0143	0.6233	55168	65160	120328	log odds	0.002	0.0002	log odds	0.0793	1.46e-06	FALSE	FALSE	TRUE	0.0103	TRUE
rs9866664	3	90437988	Venous thromboembolism	Colorectal cancer	A	G	A	G	0.5128	0.5167	0.0462	0.0063	1.38e-13	70878	1056326	1127204	-0.0098	0.009	0.275	55168	65160	120328	log odds	0.002	0.0002	log odds	0.0793	7.29e-06	FALSE	FALSE	TRUE	0.0417	TRUE
rs9854955	3	156795525	Venous thromboembolism	Colorectal cancer	A	G	A	G	0.5978	0.5616	0.0396	0.0064	5.62e-10	71771	1059740	1131511	0.0019	0.0091	0.8369	55168	65160	120328	log odds	0.002	0.0001	log odds	0.0793	2.7e-07	FALSE	FALSE	TRUE	0.0383	TRUE
rs710446	3	186459927	Venous thromboembolism	Colorectal cancer	T	C	T	C	0.592	0.587	-0.0452	0.0059	2.12e-14	71771	1059740	1131511	-0.0057	0.009	0.5269	55168	65160	120328	log odds	0.002	0.0001	log odds	0.0793	2.39e-06	FALSE	FALSE	TRUE	0.0296	TRUE
rs72976751	4	86725959	Venous thromboembolism	Colorectal cancer	A	T	A	T	0.8635	0.8664	0.0565	0.0087	8.66e-11	70878	1056326	1127204	0.0069	0.0132	0.6014	55168	65160	120328	log odds	0.002	0.0001	log odds	0.0793	1.68e-06	TRUE	FALSE	TRUE	0.0561	TRUE
rs35225200	4	103146888	Venous thromboembolism	Colorectal cancer	A	C	A	C	0.919	0.9168	-0.0645	0.0115	1.89e-08	71771	1059740	1131511	-0.0008	0.0164	0.959	55168	65160	120328	log odds	0.002	0.0001	log odds	0.0793	1.48e-08	FALSE	FALSE	TRUE	0.0518	TRUE
rs2066864	4	155525695	Venous thromboembolism	Colorectal cancer	A	G	A	G	0.249	0.2439	0.2095	0.0067	1e-200	71771	1059740	1131511	0.0024	0.0105	0.8209	55168	65160	120328	log odds	0.002	0.0025	log odds	0.0793	3.23e-07	FALSE	FALSE	TRUE	1.46e-23	TRUE
rs3756011	4	187206249	Venous thromboembolism	Colorectal cancer	A	C	A	C	0.4039	0.3951	0.1993	0.006	1e-200	70878	1056326	1127204	0.0072	0.0091	0.4263	55168	65160	120328	log odds	0.002	0.0029	log odds	0.0793	3.76e-06	FALSE	FALSE	TRUE	6.09e-26	TRUE
rs16867574	5	38708554	Venous thromboembolism	Colorectal cancer	T	C	T	C	0.7137	0.7228	-0.0494	0.0065	3.46e-14	70878	1056326	1127204	0.0031	0.0099	0.7544	55168	65160	120328	log odds	0.002	0.0002	log odds	0.0793	5.86e-07	FALSE	FALSE	TRUE	0.0192	TRUE
rs4235677	5	72925091	Venous thromboembolism	Colorectal cancer	A	G	A	G	0.5222	0.5137	-0.033	0.0059	2.39e-08	70878	1056326	1127204	-0.0248	0.0089	0.005371	55168	65160	120328	log odds	0.002	0.0001	log odds	0.0793	4.67e-05	FALSE	FALSE	TRUE	0.647	TRUE
rs251339	5	96235038	Venous thromboembolism	Colorectal cancer	T	C	T	C	0.4672	0.4588	-0.0371	0.0059	2.78e-10	71771	1059740	1131511	-0.0079	0.0089	0.3722	55168	65160	120328	log odds	0.002	0.0001	log odds	0.0793	4.71e-06	FALSE	FALSE	TRUE	0.102	TRUE
rs214059	6	25536937	Venous thromboembolism	Colorectal cancer	T	C	T	C	0.4328	0.4379	0.037	0.0059	4.89e-10	71771	1059740	1131511	0.0006	0.009	0.9505	55168	65160	120328	log odds	0.002	0.0001	log odds	0.0793	2.69e-08	FALSE	FALSE	TRUE	0.0432	TRUE
rs2754251	6	88385949	Venous thromboembolism	Colorectal cancer	A	G	A	G	0.0584	0.0537	0.0715	0.0129	2.65e-08	70878	1056326	1127204	0.024	0.0203	0.2383	55168	65160	120328	log odds	0.002	0.0001	log odds	0.0793	8.82e-06	FALSE	FALSE	TRUE	0.204	TRUE
rs9390460	6	147694334	Venous thromboembolism	Colorectal cancer	T	C	T	C	0.4833	0.4812	-0.0498	0.0059	4.96e-17	71771	1059740	1131511	0.001	0.0089	0.9087	55168	65160	120328	log odds	0.002	0.0002	log odds	0.0793	7.59e-08	FALSE	FALSE	TRUE	0.00625	TRUE
rs1513275	7	28259233	Venous thromboembolism	Colorectal cancer	T	C	T	C	0.7939	0.759	0.0496	0.0076	5.66e-11	70878	1056326	1127204	-0.0072	0.0109	0.5064	55168	65160	120328	log odds	0.002	0.0001	log odds	0.0793	2.88e-06	FALSE	FALSE	TRUE	0.057	TRUE
rs370720	8	9168146	Venous thromboembolism	Colorectal cancer	T	C	T	C	0.0646	0.0535	0.0727	0.0127	1.04e-08	70878	1056326	1127204	0.0036	0.0201	0.8568	55168	65160	120328	log odds	0.002	0.0001	log odds	0.0793	1.99e-07	FALSE	FALSE	TRUE	0.0567	TRUE
rs2726950	8	27806764	Venous thromboembolism	Colorectal cancer	A	G	A	G	0.6917	0.6969	-0.0589	0.0064	3.53e-20	70878	1056326	1127204	-0.0156	0.0098	0.1114	55168	65160	120328	log odds	0.002	0.0002	log odds	0.0793	1.56e-05	FALSE	FALSE	TRUE	0.0251	TRUE
rs6993770	8	106581528	Venous thromboembolism	Colorectal cancer	A	T	A	T	0.7239	0.7102	0.0741	0.0066	4.61e-29	71771	1059740	1131511	-0.0053	0.0099	0.5915	55168	65160	120328	log odds	0.002	0.0003	log odds	0.0793	1.76e-06	TRUE	FALSE	TRUE	0.000564	TRUE
rs687289	9	136137106	Venous thromboembolism	Colorectal cancer	A	G	A	G	0.3584	0.3613	0.2914	0.006	1e-200	71771	1059740	1131511	0.0053	0.0093	0.5645	55168	65160	120328	log odds	0.002	0.0059	log odds	0.0793	1.97e-06	FALSE	FALSE	TRUE	5.13e-53	TRUE
rs1243184	10	21931937	Venous thromboembolism	Colorectal cancer	T	C	T	C	0.6756	0.6753	-0.0372	0.0063	3.87e-09	70878	1056326	1127204	-0.0163	0.0096	0.08871	55168	65160	120328	log odds	0.002	0.0001	log odds	0.0793	1.77e-05	FALSE	FALSE	TRUE	0.274	TRUE
rs10763665	10	28771491	Venous thromboembolism	Colorectal cancer	C	G	C	G	0.5783	0.6048	-0.0342	0.0062	3.13e-08	70878	1056326	1127204	-0.0034	0.0093	0.7104	55168	65160	120328	log odds	0.002	0.0001	log odds	0.0793	8.4e-07	TRUE	TRUE	TRUE	0.0884	FALSE
rs78707713	10	71245276	Venous thromboembolism	Colorectal cancer	T	C	T	C	0.8801	0.8821	0.2141	0.0095	1.02e-111	70878	1056326	1127204	0.0048	0.0136	0.7235	55168	65160	120328	log odds	0.002	0.0015	log odds	0.0793	7.29e-07	FALSE	FALSE	TRUE	2.1e-14	TRUE
rs57866767	10	96023077	Venous thromboembolism	Colorectal cancer	T	C	T	C	0.5684	0.5424	-0.0391	0.0059	4.64e-11	71771	1059740	1131511	-0.0046	0.0089	0.606	55168	65160	120328	log odds	0.002	0.0001	log odds	0.0793	1.6e-06	FALSE	FALSE	TRUE	0.0556	TRUE
rs10886430	10	121010256	Venous thromboembolism	Colorectal cancer	A	G	A	G	0.8806	0.8756	-0.1164	0.0096	3.59e-34	70878	1056326	1127204	0.0307	0.0139	0.02691	55168	65160	120328	log odds	0.002	0.0004	log odds	0.0793	3.15e-05	FALSE	FALSE	TRUE	0.00212	TRUE
rs12800654	11	16243320	Venous thromboembolism	Colorectal cancer	A	G	A	G	0.8982	0.8918	-0.0559	0.0099	1.63e-08	70878	1056326	1127204	0.0074	0.0141	0.5988	55168	65160	120328	log odds	0.002	0.0001	log odds	0.0793	1.61e-06	FALSE	FALSE	TRUE	0.103	TRUE
rs4755476	11	32980428	Venous thromboembolism	Colorectal cancer	T	G	T	G	0.8447	0.8484	0.0507	0.0084	1.5e-09	70878	1056326	1127204	0.0244	0.0122	0.04551	55168	65160	120328	log odds	0.002	0.0001	log odds	0.0793	2.34e-05	FALSE	FALSE	TRUE	0.282	TRUE
rs55777218	11	60070946	Venous thromboembolism	Colorectal cancer	T	C	T	C	0.6403	0.6317	-0.0341	0.0062	2.92e-08	71771	1059740	1131511	0.0125	0.0092	0.1724	55168	65160	120328	log odds	0.002	0.0001	log odds	0.0793	1.11e-05	FALSE	FALSE	TRUE	0.247	TRUE
rs1145656	11	73305859	Venous thromboembolism	Colorectal cancer	A	C	A	C	0.8171	0.825	-0.0442	0.0079	2e-08	70878	1056326	1127204	-0.0104	0.0116	0.3704	55168	65160	120328	log odds	0.002	0.0001	log odds	0.0793	4.73e-06	FALSE	FALSE	TRUE	0.142	TRUE
rs1997547	11	114002744	Venous thromboembolism	Colorectal cancer	A	G	A	G	0.322	0.3102	-0.0373	0.0063	3.35e-09	70878	1056326	1127204	-0.0073	0.0096	0.4478	55168	65160	120328	log odds	0.002	0.0001	log odds	0.0793	3.47e-06	FALSE	FALSE	TRUE	0.116	TRUE
rs35257264	11	126296816	Venous thromboembolism	Colorectal cancer	T	C	T	C	0.023	0.022	0.1522	0.0203	6.03e-14	70878	1056326	1127204	-0.0296	0.0314	0.3448	55168	65160	120328	log odds	0.002	0.0002	log odds	0.0793	5.79e-06	FALSE	FALSE	TRUE	0.0401	TRUE
rs7135039	12	6160614	Venous thromboembolism	Colorectal cancer	T	C	T	C	0.3641	0.343	0.072	0.0061	1.2e-31	71771	1059740	1131511	-0.0092	0.0095	0.3309	55168	65160	120328	log odds	0.002	0.0004	log odds	0.0793	5.8e-06	FALSE	FALSE	TRUE	0.000694	TRUE
rs4759076	12	54729872	Venous thromboembolism	Colorectal cancer	T	C	T	C	0.5343	0.5447	0.0525	0.0063	6.35e-17	68804	1031783	1100587	0.0059	0.009	0.5109	55168	65160	120328	log odds	0.002	0.0002	log odds	0.0793	2.62e-06	FALSE	FALSE	TRUE	0.00959	TRUE
rs2851436	12	123667354	Venous thromboembolism	Colorectal cancer	T	G	T	G	0.7941	0.7934	0.0471	0.0074	1.78e-10	71771	1059740	1131511	0.0374	0.0109	0.0005915	55168	65160	120328	log odds	0.002	0.0001	log odds	0.0793	7.03e-05	FALSE	FALSE	TRUE	0.665	TRUE
rs3211752	13	113787459	Venous thromboembolism	Colorectal cancer	A	G	A	G	0.5191	0.5169	-0.0515	0.0061	3.92e-17	70878	1056326	1127204	-0.0101	0.0093	0.2797	55168	65160	120328	log odds	0.002	0.0002	log odds	0.0793	7.74e-06	FALSE	FALSE	TRUE	0.0206	TRUE
rs8004077	14	58846731	Venous thromboembolism	Colorectal cancer	A	G	A	G	0.7356	0.742	0.0434	0.0068	1.32e-10	71771	1059740	1131511	0.0025	0.012	0.8365	55168	65160	120328	log odds	0.002	0.0001	log odds	0.0793	3.64e-07	FALSE	FALSE	TRUE	0.0429	TRUE
rs61990092	14	92289301	Venous thromboembolism	Colorectal cancer	T	C	T	C	0.3311	0.3247	0.0588	0.0062	3.73e-21	70878	1056326	1127204	-0.0058	0.0109	0.5909	55168	65160	120328	log odds	0.002	0.0002	log odds	0.0793	2.24e-06	FALSE	FALSE	TRUE	0.00525	TRUE
rs4906229	14	103057511	Venous thromboembolism	Colorectal cancer	A	C	A	C	0.2518	0.2567	0.0402	0.0069	6.71e-09	70878	1056326	1127204	0.0196	0.0122	0.1084	55168	65160	120328	log odds	0.002	0.0001	log odds	0.0793	2.22e-05	FALSE	FALSE	TRUE	0.32	TRUE
rs141866277	15	43950699	Venous thromboembolism	Colorectal cancer	A	T	A	T	0.9746	0.9732	0.1681	0.0211	1.74e-15	71571	1051733	1123304	-0.0091	0.0282	0.7464	55168	65160	120328	log odds	0.002	0.0002	log odds	0.0793	6.54e-07	TRUE	FALSE	TRUE	0.0049	TRUE
rs340009	15	60899639	Venous thromboembolism	Colorectal cancer	A	C	A	C	0.3981	0.3883	-0.0335	0.006	2.88e-08	71771	1059740	1131511	0.0116	0.0092	0.2086	55168	65160	120328	log odds	0.002	0.0001	log odds	0.0793	9.71e-06	FALSE	FALSE	TRUE	0.228	TRUE
rs7183672	15	96101018	Venous thromboembolism	Colorectal cancer	A	G	A	G	0.6742	0.6705	-0.0357	0.0064	2.12e-08	70878	1056326	1127204	-0.0191	0.0097	0.04873	55168	65160	120328	log odds	0.002	0.0001	log odds	0.0793	2.44e-05	FALSE	FALSE	TRUE	0.385	TRUE
rs12443808	16	30996871	Venous thromboembolism	Colorectal cancer	C	G	C	G	0.4142	0.3595	0.0437	0.0063	4.86e-12	71571	1051733	1123304	0.0063	0.0093	0.5014	55168	65160	120328	log odds	0.002	0.0001	log odds	0.0793	2.78e-06	TRUE	FALSE	TRUE	0.0382	TRUE
rs62044142	16	81868968	Venous thromboembolism	Colorectal cancer	A	C	A	C	0.8573	0.8614	-0.0957	0.0101	3.62e-21	51926	644580	696506	0.002	0.013	0.8772	55168	65160	120328	log odds	0.002	0.0003	log odds	0.0793	1.45e-07	FALSE	FALSE	TRUE	0.000541	TRUE
rs28634651	16	88553198	Venous thromboembolism	Colorectal cancer	T	C	T	C	0.6229	0.6145	0.0497	0.0065	2.59e-14	66756	874773	941529	-0.01	0.0095	0.2922	55168	65160	120328	log odds	0.002	0.0002	log odds	0.0793	7.19e-06	FALSE	FALSE	TRUE	0.0332	TRUE
rs4790311	17	1979188	Venous thromboembolism	Colorectal cancer	T	C	T	C	0.3974	0.4037	-0.0475	0.006	3.19e-15	70878	1056326	1127204	-0.0261	0.0091	0.004235	55168	65160	120328	log odds	0.002	0.0002	log odds	0.0793	4.99e-05	FALSE	FALSE	TRUE	0.243	TRUE
rs11078659	17	6903944	Venous thromboembolism	Colorectal cancer	A	G	A	G	0.5069	0.5082	-0.0352	0.0059	1.8e-09	71771	1059740	1131511	-0.0063	0.0089	0.4811	55168	65160	120328	log odds	0.002	0.0001	log odds	0.0793	3.02e-06	FALSE	FALSE	TRUE	0.105	TRUE
rs536327	17	27857698	Venous thromboembolism	Colorectal cancer	T	C	T	C	0.4764	0.4595	0.0335	0.006	2.84e-08	67911	1028369	1096280	-0.0121	0.009	0.1785	55168	65160	120328	log odds	0.002	0.0001	log odds	0.0793	1.11e-05	FALSE	FALSE	TRUE	0.234	TRUE
rs9468	17	44101563	Venous thromboembolism	Colorectal cancer	T	C	T	C	0.7886	0.7845	-0.0479	0.0074	1.09e-10	71771	1059740	1131511	0.0134	0.0104	0.1948	55168	65160	120328	log odds	0.002	0.0001	log odds	0.0793	9.25e-06	FALSE	FALSE	TRUE	0.116	TRUE
rs1801690	17	64208285	Venous thromboembolism	Colorectal cancer	C	G	C	G	0.9406	0.9428	0.0702	0.0127	3.18e-08	71677	1057399	1129076	0.0151	0.0194	0.4385	55168	65160	120328	log odds	0.002	0.0001	log odds	0.0793	3.76e-06	TRUE	FALSE	TRUE	0.142	TRUE
rs8109681	19	10738836	Venous thromboembolism	Colorectal cancer	A	G	A	G	0.2133	0.2243	-0.1137	0.0073	9.19e-55	71771	1059740	1131511	-0.0228	0.0108	0.03525	55168	65160	120328	log odds	0.002	0.0007	log odds	0.0793	2.76e-05	FALSE	FALSE	TRUE	3.14e-05	TRUE
rs2545774	19	41287674	Venous thromboembolism	Colorectal cancer	T	C	T	C	0.2592	0.2607	-0.0422	0.0069	8.42e-10	70878	1056326	1127204	0.0089	0.0101	0.3797	55168	65160	120328	log odds	0.002	0.0001	log odds	0.0793	4.63e-06	FALSE	FALSE	TRUE	0.102	TRUE
rs1654425	19	55538980	Venous thromboembolism	Colorectal cancer	T	C	T	C	0.1551	0.1549	-0.0847	0.0084	7.33e-24	71771	1059740	1131511	0.0217	0.0121	0.072	55168	65160	120328	log odds	0.002	0.0003	log odds	0.0793	1.86e-05	FALSE	FALSE	TRUE	0.0103	TRUE
rs117390891	20	23168526	Venous thromboembolism	Colorectal cancer	T	G	T	G	0.153	0.1599	-0.0765	0.0084	1.24e-19	70878	1056326	1127204	0.0017	0.0124	0.8935	55168	65160	120328	log odds	0.002	0.0002	log odds	0.0793	1.18e-07	FALSE	FALSE	TRUE	0.00255	TRUE
rs6087685	20	33777612	Venous thromboembolism	Colorectal cancer	C	G	C	G	0.2976	0.2932	0.112	0.0064	9.06e-68	71771	1059740	1131511	-0.0312	0.0098	0.001389	55168	65160	120328	log odds	0.002	0.0008	log odds	0.0793	6.16e-05	TRUE	FALSE	TRUE	3.53e-05	TRUE
rs9611844	22	43115776	Venous thromboembolism	Colorectal cancer	C	G	C	G	0.118	0.1178	0.0757	0.0091	7.94e-17	70878	1056326	1127204	-0.0049	0.0136	0.7209	55168	65160	120328	log odds	0.002	0.0002	log odds	0.0793	7.6e-07	TRUE	FALSE	TRUE	0.0107	TRUE
rs12753797	1	77981959	Venous thromboembolism	Melanoma	A	G	A	G	0.2031	0.184358	0.0435	0.0073	3.04e-09	70878	1056326	1127204	0.04688	0.01444	0.001166	30143	81405	111548	log odds	0.002	0.0001	log odds	0.0206	9.97e-05	FALSE	FALSE	FALSE	0.95	FALSE
rs1775815	1	118148830	Venous thromboembolism	Melanoma	T	G	T	G	0.5797	0.576224	0.0381	0.0061	3.33e-10	70878	1056326	1127204	-0.02029	0.01135	0.07384	30143	81405	111548	log odds	0.002	0.0001	log odds	0.0206	3.05e-05	FALSE	FALSE	TRUE	0.378	TRUE
rs4540639	1	192104320	Venous thromboembolism	Melanoma	C	G	C	G	0.4675	0.473354	0.0346	0.006	6.88e-09	70878	1056326	1127204	-0.00449	0.01113	0.6866	30143	81405	111548	log odds	0.002	0.0001	log odds	0.0206	1.53e-06	TRUE	TRUE	TRUE	0.132	FALSE
rs3811444	1	248039451	Venous thromboembolism	Melanoma	T	C	T	C	0.3401	0.343288	-0.0429	0.0062	4.45e-12	71771	1059740	1131511	-0.02469	0.012	0.03965	30143	81405	111548	log odds	0.002	0.0001	log odds	0.0206	4.19e-05	FALSE	FALSE	TRUE	0.388	TRUE
rs1867312	2	68619981	Venous thromboembolism	Melanoma	A	C	A	C	0.56	0.573523	-0.0534	0.0059	2.42e-19	71771	1059740	1131511	-0.01242	0.01137	0.2745	30143	81405	111548	log odds	0.002	0.0002	log odds	0.0206	1.15e-05	FALSE	FALSE	TRUE	0.041	TRUE
rs1158867	2	128177377	Venous thromboembolism	Melanoma	T	C	T	C	0.58	0.570082	-0.0658	0.0059	7.01e-29	71771	1059740	1131511	0.009747	0.01131	0.3887	30143	81405	111548	log odds	0.002	0.0003	log odds	0.0206	7.08e-06	FALSE	FALSE	TRUE	0.00554	TRUE
rs1912846	2	188325444	Venous thromboembolism	Melanoma	A	G	A	G	0.3565	0.35859	-0.0389	0.0061	2.18e-10	71771	1059740	1131511	0.03387	0.01167	0.003717	30143	81405	111548	log odds	0.002	0.0001	log odds	0.0206	8e-05	FALSE	FALSE	TRUE	0.809	TRUE
rs78872368	2	198545250	Venous thromboembolism	Melanoma	C	G	C	G	0.1971	0.199212	-0.0446	0.0074	1.9e-09	71771	1059740	1131511	0.03273	0.01385	0.01815	30143	81405	111548	log odds	0.002	0.0001	log odds	0.0206	5.17e-05	TRUE	FALSE	TRUE	0.636	TRUE
rs1047891	2	211540507	Venous thromboembolism	Melanoma	A	C	A	C	0.3149	0.309717	0.0418	0.0067	3.92e-10	70878	1056326	1127204	-0.01114	0.01243	0.3703	30143	81405	111548	log odds	0.002	0.0001	log odds	0.0206	8.07e-06	FALSE	FALSE	TRUE	0.153	TRUE
rs13084580	3	39188182	Venous thromboembolism	Melanoma	T	C	T	C	0.1077	0.117957	0.0811	0.0095	2.01e-17	71771	1059740	1131511	0.005917	0.01747	0.7348	30143	81405	111548	log odds	0.002	0.0002	log odds	0.0206	1.11e-06	FALSE	FALSE	TRUE	0.02	TRUE
rs9854955	3	156795525	Venous thromboembolism	Melanoma	A	G	A	G	0.5978	0.584513	0.0396	0.0064	5.62e-10	71771	1059740	1131511	0.01863	0.01155	0.1069	30143	81405	111548	log odds	0.002	0.0001	log odds	0.0206	2.56e-05	FALSE	FALSE	TRUE	0.304	TRUE
rs710446	3	186459927	Venous thromboembolism	Melanoma	T	C	T	C	0.592	0.580477	-0.0452	0.0059	2.12e-14	71771	1059740	1131511	-0.03025	0.0113	0.007448	30143	81405	111548	log odds	0.002	0.0001	log odds	0.0206	6.76e-05	FALSE	FALSE	TRUE	0.464	TRUE
rs72976751	4	86725959	Venous thromboembolism	Melanoma	A	T	A	T	0.8635	0.867066	0.0565	0.0087	8.66e-11	70878	1056326	1127204	-0.01066	0.01651	0.5186	30143	81405	111548	log odds	0.002	0.0001	log odds	0.0206	3.97e-06	TRUE	FALSE	TRUE	0.113	TRUE
rs35225200	4	103146888	Venous thromboembolism	Melanoma	A	C	A	C	0.919	0.913592	-0.0645	0.0115	1.89e-08	71771	1059740	1131511	-0.04846	0.02071	0.01929	30143	81405	111548	log odds	0.002	0.0001	log odds	0.0206	5.58e-05	FALSE	FALSE	TRUE	0.686	TRUE
rs2066864	4	155525695	Venous thromboembolism	Melanoma	A	G	A	G	0.249	0.237525	0.2095	0.0067	1e-200	71771	1059740	1131511	-0.01686	0.01331	0.2052	30143	81405	111548	log odds	0.002	0.0025	log odds	0.0206	1.57e-05	FALSE	FALSE	TRUE	7.57e-17	TRUE
rs3756011	4	187206249	Venous thromboembolism	Melanoma	A	C	A	C	0.4039	0.397412	0.1993	0.006	1e-200	70878	1056326	1127204	0.02747	0.01149	0.01683	30143	81405	111548	log odds	0.002	0.0029	log odds	0.0206	5.48e-05	FALSE	FALSE	TRUE	3.21e-17	TRUE
rs16867574	5	38708554	Venous thromboembolism	Melanoma	T	C	T	C	0.7137	0.717901	-0.0494	0.0065	3.46e-14	70878	1056326	1127204	-0.009059	0.01252	0.4693	30143	81405	111548	log odds	0.002	0.0002	log odds	0.0206	5.05e-06	FALSE	FALSE	TRUE	0.0675	TRUE
rs4235677	5	72925091	Venous thromboembolism	Melanoma	A	G	A	G	0.5222	0.525616	-0.033	0.0059	2.39e-08	70878	1056326	1127204	0.008266	0.01116	0.4589	30143	81405	111548	log odds	0.002	0.0001	log odds	0.0206	5.18e-06	FALSE	FALSE	TRUE	0.216	TRUE
rs251339	5	96235038	Venous thromboembolism	Melanoma	T	C	T	C	0.4672	0.476904	-0.0371	0.0059	2.78e-10	71771	1059740	1131511	-0.01096	0.01121	0.3283	30143	81405	111548	log odds	0.002	0.0001	log odds	0.0206	9.11e-06	FALSE	FALSE	TRUE	0.191	TRUE
rs9390460	6	147694334	Venous thromboembolism	Melanoma	T	C	T	C	0.4833	0.470165	-0.0498	0.0059	4.96e-17	71771	1059740	1131511	-0.01684	0.01126	0.1346	30143	81405	111548	log odds	0.002	0.0002	log odds	0.0206	2.15e-05	FALSE	FALSE	TRUE	0.0981	TRUE
rs1513275	7	28259233	Venous thromboembolism	Melanoma	T	C	T	C	0.7939	0.789937	0.0496	0.0076	5.66e-11	70878	1056326	1127204	-0.006119	0.01434	0.6695	30143	81405	111548	log odds	0.002	0.0001	log odds	0.0206	1.89e-06	FALSE	FALSE	TRUE	0.0779	TRUE
rs2726950	8	27806764	Venous thromboembolism	Melanoma	A	G	A	G	0.6917	0.701046	-0.0589	0.0064	3.53e-20	70878	1056326	1127204	-0.003908	0.01217	0.7482	30143	81405	111548	log odds	0.002	0.0002	log odds	0.0206	9.73e-07	FALSE	FALSE	TRUE	0.0109	TRUE
rs6993770	8	106581528	Venous thromboembolism	Melanoma	A	T	A	T	0.7239	0.710696	0.0741	0.0066	4.61e-29	71771	1059740	1131511	-0.01248	0.01231	0.3107	30143	81405	111548	log odds	0.002	0.0003	log odds	0.0206	9.72e-06	TRUE	FALSE	TRUE	0.00577	TRUE
rs687289	9	136137106	Venous thromboembolism	Melanoma	A	G	A	G	0.3584	0.336812	0.2914	0.006	1e-200	71771	1059740	1131511	-0.02147	0.01189	0.07103	30143	81405	111548	log odds	0.002	0.0059	log odds	0.0206	3.14e-05	FALSE	FALSE	TRUE	2.19e-38	TRUE
rs10763665	10	28771491	Venous thromboembolism	Melanoma	C	G	C	G	0.5783	0.606258	-0.0342	0.0062	3.13e-08	70878	1056326	1127204	-0.006578	0.01166	0.5727	30143	81405	111548	log odds	0.002	0.0001	log odds	0.0206	3.14e-06	TRUE	TRUE	TRUE	0.171	FALSE
rs57866767	10	96023077	Venous thromboembolism	Melanoma	T	C	T	C	0.5684	0.551267	-0.0391	0.0059	4.64e-11	71771	1059740	1131511	-0.01177	0.01125	0.2956	30143	81405	111548	log odds	0.002	0.0001	log odds	0.0206	1.04e-05	FALSE	FALSE	TRUE	0.175	TRUE
rs12800654	11	16243320	Venous thromboembolism	Melanoma	A	G	A	G	0.8982	0.886308	-0.0559	0.0099	1.63e-08	70878	1056326	1127204	0.02469	0.01809	0.1723	30143	81405	111548	log odds	0.002	0.0001	log odds	0.0206	1.88e-05	FALSE	FALSE	TRUE	0.366	TRUE
rs4755476	11	32980428	Venous thromboembolism	Melanoma	T	G	T	G	0.8447	0.836422	0.0507	0.0084	1.5e-09	70878	1056326	1127204	0.03025	0.01525	0.04734	30143	81405	111548	log odds	0.002	0.0001	log odds	0.0206	3.82e-05	FALSE	FALSE	TRUE	0.473	TRUE
rs55777218	11	60070946	Venous thromboembolism	Melanoma	T	C	T	C	0.6403	0.61732	-0.0341	0.0062	2.92e-08	71771	1059740	1131511	-0.006823	0.01155	0.5546	30143	81405	111548	log odds	0.002	0.0001	log odds	0.0206	3.34e-06	FALSE	FALSE	TRUE	0.19	TRUE
rs1997547	11	114002744	Venous thromboembolism	Melanoma	A	G	A	G	0.322	0.32212	-0.0373	0.0063	3.35e-09	70878	1056326	1127204	0.01066	0.01204	0.3762	30143	81405	111548	log odds	0.002	0.0001	log odds	0.0206	7.54e-06	FALSE	FALSE	TRUE	0.212	TRUE
rs35257264	11	126296816	Venous thromboembolism	Melanoma	T	C	T	C	0.023	0.0236937	0.1522	0.0203	6.03e-14	70878	1056326	1127204	0.004912	0.04018	0.9027	30143	81405	111548	log odds	0.002	0.0002	log odds	0.0206	1.69e-07	FALSE	FALSE	TRUE	0.0277	TRUE
rs7135039	12	6160614	Venous thromboembolism	Melanoma	T	C	T	C	0.3641	0.359647	0.072	0.0061	1.2e-31	71771	1059740	1131511	0.007125	0.01191	0.5496	30143	81405	111548	log odds	0.002	0.0004	log odds	0.0206	3.55e-06	FALSE	FALSE	TRUE	0.00174	TRUE
rs4759076	12	54729872	Venous thromboembolism	Melanoma	T	C	T	C	0.5343	0.5492	0.0525	0.0063	6.35e-17	68804	1031783	1100587	-0.003606	0.0114	0.7517	30143	81405	111548	log odds	0.002	0.0002	log odds	0.0206	9.78e-07	FALSE	FALSE	TRUE	0.0148	TRUE
rs2851436	12	123667354	Venous thromboembolism	Melanoma	T	G	T	G	0.7941	0.788264	0.0471	0.0074	1.78e-10	71771	1059740	1131511	0.01827	0.01391	0.189	30143	81405	111548	log odds	0.002	0.0001	log odds	0.0206	1.7e-05	FALSE	FALSE	TRUE	0.245	TRUE
rs8004077	14	58846731	Venous thromboembolism	Melanoma	A	G	A	G	0.7356	0.756052	0.0434	0.0068	1.32e-10	71771	1059740	1131511	0.01232	0.01328	0.3533	30143	81405	111548	log odds	0.002	0.0001	log odds	0.0206	8.52e-06	FALSE	FALSE	TRUE	0.164	TRUE
rs61990092	14	92289301	Venous thromboembolism	Melanoma	T	C	T	C	0.3311	0.330579	0.0588	0.0062	3.73e-21	70878	1056326	1127204	-0.002597	0.01181	0.826	30143	81405	111548	log odds	0.002	0.0002	log odds	0.0206	4.54e-07	FALSE	FALSE	TRUE	0.00807	TRUE
rs141866277	15	43950699	Venous thromboembolism	Melanoma	A	T	A	T	0.9746	0.972441	0.1681	0.0211	1.74e-15	71571	1051733	1123304	-0.07991	0.03492	0.0221	30143	81405	111548	log odds	0.002	0.0002	log odds	0.0206	5.1e-05	TRUE	FALSE	TRUE	0.172	TRUE
rs340009	15	60899639	Venous thromboembolism	Melanoma	A	C	A	C	0.3981	0.37788	-0.0335	0.006	2.88e-08	71771	1059740	1131511	0.009243	0.01152	0.4223	30143	81405	111548	log odds	0.002	0.0001	log odds	0.0206	6.1e-06	FALSE	FALSE	TRUE	0.231	TRUE
rs7183672	15	96101018	Venous thromboembolism	Melanoma	A	G	A	G	0.6742	0.676631	-0.0357	0.0064	2.12e-08	70878	1056326	1127204	-0.001501	0.01243	0.9039	30143	81405	111548	log odds	0.002	0.0001	log odds	0.0206	1.5e-07	FALSE	FALSE	TRUE	0.108	TRUE
rs62044142	16	81868968	Venous thromboembolism	Melanoma	A	C	A	C	0.8573	0.857293	-0.0957	0.0101	3.62e-21	51926	644580	696506	0.01745	0.01622	0.2822	30143	81405	111548	log odds	0.002	0.0003	log odds	0.0206	1.14e-05	FALSE	FALSE	TRUE	0.009	TRUE
rs28634651	16	88553198	Venous thromboembolism	Melanoma	T	C	T	C	0.6229	0.620194	0.0497	0.0065	2.59e-14	66756	874773	941529	0.007472	0.0118	0.5265	30143	81405	111548	log odds	0.002	0.0002	log odds	0.0206	4e-06	FALSE	FALSE	TRUE	0.042	TRUE
rs4790311	17	1979188	Venous thromboembolism	Melanoma	T	C	T	C	0.3974	0.385827	-0.0475	0.006	3.19e-15	70878	1056326	1127204	-0.006723	0.01147	0.5579	30143	81405	111548	log odds	0.002	0.0002	log odds	0.0206	3.26e-06	FALSE	FALSE	TRUE	0.0453	TRUE
rs11078659	17	6903944	Venous thromboembolism	Melanoma	A	G	A	G	0.5069	0.515393	-0.0352	0.0059	1.8e-09	71771	1059740	1131511	-0.03401	0.01122	0.00244	30143	81405	111548	log odds	0.002	0.0001	log odds	0.0206	8.78e-05	FALSE	FALSE	TRUE	0.952	TRUE
rs8109681	19	10738836	Venous thromboembolism	Melanoma	A	G	A	G	0.2133	0.230176	-0.1137	0.0073	9.19e-55	71771	1059740	1131511	0.00439	0.01351	0.7452	30143	81405	111548	log odds	0.002	0.0007	log odds	0.0206	1.04e-06	FALSE	FALSE	TRUE	6.85e-06	TRUE
rs2545774	19	41287674	Venous thromboembolism	Melanoma	T	C	T	C	0.2592	0.271905	-0.0422	0.0069	8.42e-10	70878	1056326	1127204	-0.02593	0.01268	0.04079	30143	81405	111548	log odds	0.002	0.0001	log odds	0.0206	4.06e-05	FALSE	FALSE	TRUE	0.486	TRUE
rs1654425	19	55538980	Venous thromboembolism	Melanoma	T	C	T	C	0.1551	0.159213	-0.0847	0.0084	7.33e-24	71771	1059740	1131511	0.01459	0.01536	0.3421	30143	81405	111548	log odds	0.002	0.0003	log odds	0.0206	8.64e-06	FALSE	FALSE	TRUE	0.0108	TRUE
rs117390891	20	23168526	Venous thromboembolism	Melanoma	T	G	T	G	0.153	0.148928	-0.0765	0.0084	1.24e-19	70878	1056326	1127204	0.02902	0.01573	0.06502	30143	81405	111548	log odds	0.002	0.0002	log odds	0.0206	3.23e-05	FALSE	FALSE	TRUE	0.0834	TRUE
rs6087685	20	33777612	Venous thromboembolism	Melanoma	C	G	C	G	0.2976	0.297307	0.112	0.0064	9.06e-68	71771	1059740	1131511	-0.09349	0.01257	1.01e-13	30143	81405	111548	log odds	0.002	0.0008	log odds	0.0206	0.00056	TRUE	FALSE	TRUE	0.41	TRUE
rs9611844	22	43115776	Venous thromboembolism	Melanoma	C	G	C	G	0.118	0.121218	0.0757	0.0091	7.94e-17	70878	1056326	1127204	-0.01005	0.01718	0.5586	30143	81405	111548	log odds	0.002	0.0002	log odds	0.0206	3.28e-06	TRUE	FALSE	TRUE	0.0345	TRUE
rs1243184	10	21931937	Venous thromboembolism	Melanoma	T	C	T	C	0.6756	0.668766	-0.0372	0.0063	3.87e-09	70878	1056326	1127204	-0.006924	0.012	0.5641	28954	80190	109144	log odds	0.002	0.0001	log odds	0.0206	3.23e-06	FALSE	FALSE	TRUE	0.161	TRUE
rs9866664	3	90437988	Venous thromboembolism	Melanoma	A	G	A	G	0.5128	0.503101	0.0462	0.0063	1.38e-13	70878	1056326	1127204	0.01064	0.01162	0.3598	29733	78485	108218	log odds	0.002	0.0002	log odds	0.0206	8.6e-06	FALSE	FALSE	TRUE	0.0771	TRUE
rs9468	17	44101563	Venous thromboembolism	Melanoma	T	C	T	C	0.7886	0.766399	-0.0479	0.0074	1.09e-10	71771	1059740	1131511	0.02372	0.01425	0.09607	29733	78485	108218	log odds	0.002	0.0001	log odds	0.0206	3.07e-05	FALSE	FALSE	TRUE	0.345	TRUE
rs9442571	1	9349611	Venous thromboembolism	Melanoma	A	T	A	T	0.1419	0.134609	0.0495	0.0086	1.07e-08	70878	1056326	1127204	-0.02985	0.0179	0.09536	29013	78704	107717	log odds	0.002	0.0001	log odds	0.0206	3.17e-05	TRUE	FALSE	TRUE	0.487	TRUE
rs76798800	1	154994978	Venous thromboembolism	Melanoma	T	G	T	G	0.2563	0.252397	0.0389	0.0067	7.64e-09	71771	1059740	1131511	0.1	0.01293	1.017e-14	29013	78704	107717	log odds	0.002	0.0001	log odds	0.0206	0.000566	FALSE	FALSE	FALSE	0.00954	FALSE
rs6025	1	169519049	Venous thromboembolism	Melanoma	T	C	T	C	0.0262	0.0241862	1.0904	0.0159	1e-200	70793	1055476	1126269	0.06391	0.03983	0.1086	29013	78704	107717	log odds	0.002	0.0082	log odds	0.0206	2.89e-05	FALSE	FALSE	TRUE	3.02e-53	TRUE
rs2842700	1	207282149	Venous thromboembolism	Melanoma	A	C	A	C	0.0575	0.0612841	0.1171	0.013	2.5e-19	70878	1056326	1127204	0.03936	0.0239	0.09951	29013	78704	107717	log odds	0.002	0.0002	log odds	0.0206	2.69e-05	FALSE	FALSE	TRUE	0.079	TRUE
rs13412535	2	224874874	Venous thromboembolism	Melanoma	A	G	A	G	0.22	0.232034	0.0525	0.0076	4.26e-12	70878	1056326	1127204	0.01086	0.01447	0.4531	29013	78704	107717	log odds	0.002	0.0001	log odds	0.0206	6.38e-06	FALSE	FALSE	TRUE	0.0901	TRUE
rs214059	6	25536937	Venous thromboembolism	Melanoma	T	C	T	C	0.4328	0.438806	0.037	0.0059	4.89e-10	71771	1059740	1131511	0.004812	0.01157	0.6775	29013	78704	107717	log odds	0.002	0.0001	log odds	0.0206	1.73e-06	FALSE	FALSE	TRUE	0.115	TRUE
rs2754251	6	88385949	Venous thromboembolism	Melanoma	A	G	A	G	0.0584	0.0533375	0.0715	0.0129	2.65e-08	70878	1056326	1127204	-0.05808	0.02619	0.02656	29013	78704	107717	log odds	0.002	0.0001	log odds	0.0206	5.24e-05	FALSE	FALSE	TRUE	0.722	TRUE
rs370720	8	9168146	Venous thromboembolism	Melanoma	T	C	T	C	0.0646	0.0581695	0.0727	0.0127	1.04e-08	70878	1056326	1127204	-0.009356	0.02606	0.7196	29013	78704	107717	log odds	0.002	0.0001	log odds	0.0206	1.46e-06	FALSE	FALSE	TRUE	0.122	TRUE
rs78707713	10	71245276	Venous thromboembolism	Melanoma	T	C	T	C	0.8801	0.877095	0.2141	0.0095	1.02e-111	70878	1056326	1127204	0.0199	0.01762	0.2587	29013	78704	107717	log odds	0.002	0.0015	log odds	0.0206	1.3e-05	FALSE	FALSE	TRUE	3.93e-10	TRUE
rs10886430	10	121010256	Venous thromboembolism	Melanoma	A	G	A	G	0.8806	0.874027	-0.1164	0.0096	3.59e-34	70878	1056326	1127204	-0.003005	0.01794	0.867	29013	78704	107717	log odds	0.002	0.0004	log odds	0.0206	3.02e-07	FALSE	FALSE	TRUE	0.000293	TRUE
rs1145656	11	73305859	Venous thromboembolism	Melanoma	A	C	A	C	0.8171	0.821958	-0.0442	0.0079	2e-08	70878	1056326	1127204	0.00773	0.01525	0.6123	29013	78704	107717	log odds	0.002	0.0001	log odds	0.0206	2.66e-06	FALSE	FALSE	TRUE	0.163	TRUE
rs4906229	14	103057511	Venous thromboembolism	Melanoma	A	C	A	C	0.2518	0.242596	0.0402	0.0069	6.71e-09	70878	1056326	1127204	0.005087	0.01365	0.7093	29013	78704	107717	log odds	0.002	0.0001	log odds	0.0206	1.44e-06	FALSE	FALSE	TRUE	0.132	TRUE
rs12443808	16	30996871	Venous thromboembolism	Melanoma	C	G	C	G	0.4142	0.371766	0.0437	0.0063	4.86e-12	71571	1051733	1123304	-0.01136	0.01206	0.346	29013	78704	107717	log odds	0.002	0.0001	log odds	0.0206	9.17e-06	TRUE	FALSE	TRUE	0.113	TRUE
rs536327	17	27857698	Venous thromboembolism	Melanoma	T	C	T	C	0.4764	0.48056	0.0335	0.006	2.84e-08	67911	1028369	1096280	-0.01351	0.01151	0.2406	29013	78704	107717	log odds	0.002	0.0001	log odds	0.0206	1.39e-05	FALSE	FALSE	TRUE	0.326	TRUE
rs1801690	17	64208285	Venous thromboembolism	Melanoma	C	G	C	G	0.9406	0.946815	0.0702	0.0127	3.18e-08	71677	1057399	1129076	0.01054	0.02511	0.6746	29013	78704	107717	log odds	0.002	0.0001	log odds	0.0206	1.7e-06	TRUE	FALSE	TRUE	0.158	TRUE
rs3211752	13	113787459	Venous thromboembolism	Melanoma	A	G	A	G	0.5191	0.506353	-0.0515	0.0061	3.92e-17	70878	1056326	1127204	-0.01319	0.01217	0.2787	28603	75784	104387	log odds	0.002	0.0002	log odds	0.0206	1.32e-05	FALSE	FALSE	TRUE	0.0606	TRUE
rs9442571	1	9349611	Venous thromboembolism	Lung Cancer	A	T	A	T	0.1419	0.142097	0.0495	0.0086	1.07e-08	70878	1056326	1127204	0.002686	0.017828	0.880234	29266	56450	85716	log odds	0.002	0.0001	log odds	0.0685	2.67e-07	TRUE	FALSE	TRUE	0.12	TRUE
rs12753797	1	77981959	Venous thromboembolism	Lung Cancer	A	G	A	G	0.2031	0.174829	0.0435	0.0073	3.04e-09	70878	1056326	1127204	0.062475	0.015101	3.5148e-05	29266	56450	85716	log odds	0.002	0.0001	log odds	0.0685	0.000169	FALSE	FALSE	FALSE	0.56	FALSE
rs1775815	1	118148830	Venous thromboembolism	Lung Cancer	T	G	T	G	0.5797	0.568571	0.0381	0.0061	3.33e-10	70878	1056326	1127204	0.01156	0.011921	0.332196	29266	56450	85716	log odds	0.002	0.0001	log odds	0.0685	9.97e-06	FALSE	FALSE	TRUE	0.212	TRUE
rs6025	1	169519049	Venous thromboembolism	Lung Cancer	T	C	T	C	0.0262	0.022874	1.0904	0.0159	1e-200	70793	1055476	1126269	-0.040793	0.038964	0.29513	29266	56450	85716	log odds	0.002	0.0082	log odds	0.0685	1.14e-05	FALSE	FALSE	TRUE	7.1e-52	TRUE
rs4540639	1	192104320	Venous thromboembolism	Lung Cancer	C	G	C	G	0.4675	0.48164	0.0346	0.006	6.88e-09	70878	1056326	1127204	-0.022985	0.011728	0.0500106	29266	56450	85716	log odds	0.002	0.0001	log odds	0.0685	4.01e-05	TRUE	TRUE	TRUE	0.582	FALSE
rs3811444	1	248039451	Venous thromboembolism	Lung Cancer	T	C	T	C	0.3401	0.345161	-0.0429	0.0062	4.45e-12	71771	1059740	1131511	0.001685	0.012546	0.893144	29266	56450	85716	log odds	0.002	0.0001	log odds	0.0685	1.95e-07	FALSE	FALSE	TRUE	0.0624	TRUE
rs1158867	2	128177377	Venous thromboembolism	Lung Cancer	T	C	T	C	0.58	0.576374	-0.0658	0.0059	7.01e-29	71771	1059740	1131511	-0.000407	0.011844	0.972596	29266	56450	85716	log odds	0.002	0.0003	log odds	0.0685	1.23e-08	FALSE	FALSE	TRUE	0.00208	TRUE
rs1912846	2	188325444	Venous thromboembolism	Lung Cancer	A	G	A	G	0.3565	0.361786	-0.0389	0.0061	2.18e-10	71771	1059740	1131511	0.012659	0.01208	0.294672	29266	56450	85716	log odds	0.002	0.0001	log odds	0.0685	1.12e-05	FALSE	FALSE	TRUE	0.231	TRUE
rs78872368	2	198545250	Venous thromboembolism	Lung Cancer	C	G	C	G	0.1971	0.197938	-0.0446	0.0074	1.9e-09	71771	1059740	1131511	0.021107	0.014617	0.148733	29266	56450	85716	log odds	0.002	0.0001	log odds	0.0685	2.14e-05	TRUE	FALSE	TRUE	0.372	TRUE
rs1047891	2	211540507	Venous thromboembolism	Lung Cancer	A	C	A	C	0.3149	0.307487	0.0418	0.0067	3.92e-10	70878	1056326	1127204	-0.001171	0.012952	0.927967	29266	56450	85716	log odds	0.002	0.0001	log odds	0.0685	8.88e-08	FALSE	FALSE	TRUE	0.0722	TRUE
rs13412535	2	224874874	Venous thromboembolism	Lung Cancer	A	G	A	G	0.22	0.210649	0.0525	0.0076	4.26e-12	70878	1056326	1127204	-0.015201	0.016505	0.357059	29266	56450	85716	log odds	0.002	0.0001	log odds	0.0685	1.17e-05	FALSE	FALSE	TRUE	0.139	TRUE
rs13084580	3	39188182	Venous thromboembolism	Lung Cancer	T	C	T	C	0.1077	0.106279	0.0811	0.0095	2.01e-17	71771	1059740	1131511	0.028658	0.018766	0.126738	29266	56450	85716	log odds	0.002	0.0002	log odds	0.0685	2.36e-05	FALSE	FALSE	TRUE	0.12	TRUE
rs9866664	3	90437988	Venous thromboembolism	Lung Cancer	A	G	A	G	0.5128	0.532765	0.0462	0.0063	1.38e-13	70878	1056326	1127204	0.023141	0.013093	0.0771509	29266	56450	85716	log odds	0.002	0.0002	log odds	0.0685	4.05e-05	FALSE	FALSE	TRUE	0.271	TRUE
rs9854955	3	156795525	Venous thromboembolism	Lung Cancer	A	G	A	G	0.5978	0.598924	0.0396	0.0064	5.62e-10	71771	1059740	1131511	-0.003189	0.012137	0.792754	29266	56450	85716	log odds	0.002	0.0001	log odds	0.0685	7.42e-07	FALSE	FALSE	TRUE	0.0884	TRUE
rs710446	3	186459927	Venous thromboembolism	Lung Cancer	T	C	T	C	0.592	0.596155	-0.0452	0.0059	2.12e-14	71771	1059740	1131511	0.015924	0.011838	0.178562	29266	56450	85716	log odds	0.002	0.0001	log odds	0.0685	1.86e-05	FALSE	FALSE	TRUE	0.17	TRUE
rs72976751	4	86725959	Venous thromboembolism	Lung Cancer	A	T	A	T	0.8635	0.876332	0.0565	0.0087	8.66e-11	70878	1056326	1127204	0.012581	0.01768	0.476728	29266	56450	85716	log odds	0.002	0.0001	log odds	0.0685	5.23e-06	TRUE	FALSE	TRUE	0.146	TRUE
rs35225200	4	103146888	Venous thromboembolism	Lung Cancer	A	C	A	C	0.919	0.933864	-0.0645	0.0115	1.89e-08	71771	1059740	1131511	-0.054796	0.022278	0.0139084	29266	56450	85716	log odds	0.002	0.0001	log odds	0.0685	5.56e-05	FALSE	FALSE	TRUE	0.7	TRUE
rs2066864	4	155525695	Venous thromboembolism	Lung Cancer	A	G	A	G	0.249	0.243738	0.2095	0.0067	1e-200	71771	1059740	1131511	-0.004394	0.013594	0.746487	29266	56450	85716	log odds	0.002	0.0025	log odds	0.0685	1.08e-06	FALSE	FALSE	TRUE	3.4e-17	TRUE
rs3756011	4	187206249	Venous thromboembolism	Lung Cancer	A	C	A	C	0.4039	0.391108	0.1993	0.006	1e-200	70878	1056326	1127204	0.010519	0.012127	0.385749	29266	56450	85716	log odds	0.002	0.0029	log odds	0.0685	8e-06	FALSE	FALSE	TRUE	1.2e-18	TRUE
rs16867574	5	38708554	Venous thromboembolism	Lung Cancer	T	C	T	C	0.7137	0.705654	-0.0494	0.0065	3.46e-14	70878	1056326	1127204	-0.007553	0.013052	0.562821	29266	56450	85716	log odds	0.002	0.0002	log odds	0.0685	3.6e-06	FALSE	FALSE	TRUE	0.0721	TRUE
rs4235677	5	72925091	Venous thromboembolism	Lung Cancer	A	G	A	G	0.5222	0.518872	-0.033	0.0059	2.39e-08	70878	1056326	1127204	-0.002023	0.011746	0.863229	29266	56450	85716	log odds	0.002	0.0001	log odds	0.0685	3.11e-07	FALSE	FALSE	TRUE	0.14	TRUE
rs251339	5	96235038	Venous thromboembolism	Lung Cancer	T	C	T	C	0.4672	0.479526	-0.0371	0.0059	2.78e-10	71771	1059740	1131511	-0.008864	0.011703	0.448801	29266	56450	85716	log odds	0.002	0.0001	log odds	0.0685	5.96e-06	FALSE	FALSE	TRUE	0.179	TRUE
rs214059	6	25536937	Venous thromboembolism	Lung Cancer	T	C	T	C	0.4328	0.436111	0.037	0.0059	4.89e-10	71771	1059740	1131511	-0.011201	0.011766	0.341101	29266	56450	85716	log odds	0.002	0.0001	log odds	0.0685	9.38e-06	FALSE	FALSE	TRUE	0.223	TRUE
rs2754251	6	88385949	Venous thromboembolism	Lung Cancer	A	G	A	G	0.0584	0.057826	0.0715	0.0129	2.65e-08	70878	1056326	1127204	0.033905	0.027023	0.209601	29266	56450	85716	log odds	0.002	0.0001	log odds	0.0685	1.89e-05	FALSE	FALSE	TRUE	0.399	TRUE
rs9390460	6	147694334	Venous thromboembolism	Lung Cancer	T	C	T	C	0.4833	0.47618	-0.0498	0.0059	4.96e-17	71771	1059740	1131511	0.004833	0.011745	0.680738	29266	56450	85716	log odds	0.002	0.0002	log odds	0.0685	1.77e-06	FALSE	FALSE	TRUE	0.032	TRUE
rs1513275	7	28259233	Venous thromboembolism	Lung Cancer	T	C	T	C	0.7939	0.790126	0.0496	0.0076	5.66e-11	70878	1056326	1127204	0.007273	0.014915	0.625801	29266	56450	85716	log odds	0.002	0.0001	log odds	0.0685	2.67e-06	FALSE	FALSE	TRUE	0.103	TRUE
rs370720	8	9168146	Venous thromboembolism	Lung Cancer	T	C	T	C	0.0646	0.052281	0.0727	0.0127	1.04e-08	70878	1056326	1127204	0.043028	0.026863	0.109219	29266	56450	85716	log odds	0.002	0.0001	log odds	0.0685	2.76e-05	FALSE	FALSE	TRUE	0.429	TRUE
rs6993770	8	106581528	Venous thromboembolism	Lung Cancer	A	T	A	T	0.7239	0.735015	0.0741	0.0066	4.61e-29	71771	1059740	1131511	-0.012272	0.01318	0.351816	29266	56450	85716	log odds	0.002	0.0003	log odds	0.0685	8.9e-06	TRUE	FALSE	TRUE	0.0081	TRUE
rs10820606	9	99192919	Venous thromboembolism	Lung Cancer	A	C	A	C	0.7689	0.761175	0.0489	0.0084	6.29e-09	57001	661566	718567	-0.004861	0.014767	0.742015	29266	56450	85716	log odds	0.002	0.0001	log odds	0.0685	1.3e-06	FALSE	FALSE	TRUE	0.0858	TRUE
rs687289	9	136137106	Venous thromboembolism	Lung Cancer	A	G	A	G	0.3584	0.322348	0.2914	0.006	1e-200	71771	1059740	1131511	-0.024503	0.012319	0.0467015	29266	56450	85716	log odds	0.002	0.0059	log odds	0.0685	4e-05	FALSE	FALSE	TRUE	3.46e-34	TRUE
rs1243184	10	21931937	Venous thromboembolism	Lung Cancer	T	C	T	C	0.6756	0.678346	-0.0372	0.0063	3.87e-09	70878	1056326	1127204	-0.000947	0.012463	0.939434	29266	56450	85716	log odds	0.002	0.0001	log odds	0.0685	5.95e-08	FALSE	FALSE	TRUE	0.106	TRUE
rs10763665	10	28771491	Venous thromboembolism	Lung Cancer	C	G	C	G	0.5783	0.606633	-0.0342	0.0062	3.13e-08	70878	1056326	1127204	0.005987	0.012251	0.625064	29266	56450	85716	log odds	0.002	0.0001	log odds	0.0685	2.6e-06	TRUE	TRUE	TRUE	0.183	FALSE
rs78707713	10	71245276	Venous thromboembolism	Lung Cancer	T	C	T	C	0.8801	0.866476	0.2141	0.0095	1.02e-111	70878	1056326	1127204	-0.01652	0.01788	0.355512	29266	56450	85716	log odds	0.002	0.0015	log odds	0.0685	9.57e-06	FALSE	FALSE	TRUE	9.25e-10	TRUE
rs57866767	10	96023077	Venous thromboembolism	Lung Cancer	T	C	T	C	0.5684	0.546401	-0.0391	0.0059	4.64e-11	71771	1059740	1131511	0.010783	0.011736	0.358205	29266	56450	85716	log odds	0.002	0.0001	log odds	0.0685	8.76e-06	FALSE	FALSE	TRUE	0.182	TRUE
rs10886430	10	121010256	Venous thromboembolism	Lung Cancer	A	G	A	G	0.8806	0.872564	-0.1164	0.0096	3.59e-34	70878	1056326	1127204	-0.018077	0.018069	0.31711	29266	56450	85716	log odds	0.002	0.0004	log odds	0.0685	1.1e-05	FALSE	FALSE	TRUE	0.00259	TRUE
rs12800654	11	16243320	Venous thromboembolism	Lung Cancer	A	G	A	G	0.8982	0.898672	-0.0559	0.0099	1.63e-08	70878	1056326	1127204	-0.038051	0.018772	0.0426639	29266	56450	85716	log odds	0.002	0.0001	log odds	0.0685	3.97e-05	FALSE	FALSE	TRUE	0.604	TRUE
rs4755476	11	32980428	Venous thromboembolism	Lung Cancer	T	G	T	G	0.8447	0.842337	0.0507	0.0084	1.5e-09	70878	1056326	1127204	-0.020769	0.01611	0.197328	29266	56450	85716	log odds	0.002	0.0001	log odds	0.0685	1.73e-05	FALSE	FALSE	TRUE	0.302	TRUE
rs55777218	11	60070946	Venous thromboembolism	Lung Cancer	T	C	T	C	0.6403	0.625089	-0.0341	0.0062	2.92e-08	71771	1059740	1131511	-0.011323	0.012153	0.351489	29266	56450	85716	log odds	0.002	0.0001	log odds	0.0685	9.13e-06	FALSE	FALSE	TRUE	0.299	TRUE
rs174551	11	61573684	Venous thromboembolism	Lung Cancer	T	C	T	C	0.6552	0.665981	0.0679	0.0065	8.66e-26	66870	866589	933459	0.032479	0.01265	0.0102422	29266	56450	85716	log odds	0.002	0.0003	log odds	0.0685	7.15e-05	FALSE	FALSE	TRUE	0.109	TRUE
rs1145656	11	73305859	Venous thromboembolism	Lung Cancer	A	C	A	C	0.8171	0.792255	-0.0442	0.0079	2e-08	70878	1056326	1127204	-0.002306	0.015543	0.882063	29266	56450	85716	log odds	0.002	0.0001	log odds	0.0685	2.66e-07	FALSE	FALSE	TRUE	0.124	TRUE
rs1997547	11	114002744	Venous thromboembolism	Lung Cancer	A	G	A	G	0.322	0.327056	-0.0373	0.0063	3.35e-09	70878	1056326	1127204	0.003416	0.012564	0.785678	29266	56450	85716	log odds	0.002	0.0001	log odds	0.0685	7.8e-07	FALSE	FALSE	TRUE	0.131	TRUE
rs35257264	11	126296816	Venous thromboembolism	Lung Cancer	T	C	T	C	0.023	0.024961	0.1522	0.0203	6.03e-14	70878	1056326	1127204	-0.119476	0.045638	0.00884748	29266	56450	85716	log odds	0.002	0.0002	log odds	0.0685	0.000109	FALSE	FALSE	TRUE	0.718	TRUE
rs7135039	12	6160614	Venous thromboembolism	Lung Cancer	T	C	T	C	0.3641	0.368849	0.072	0.0061	1.2e-31	71771	1059740	1131511	0.008065	0.012503	0.518896	29266	56450	85716	log odds	0.002	0.0004	log odds	0.0685	4.6e-06	FALSE	FALSE	TRUE	0.00336	TRUE
rs4759076	12	54729872	Venous thromboembolism	Lung Cancer	T	C	T	C	0.5343	0.540296	0.0525	0.0063	6.35e-17	68804	1031783	1100587	-0.010761	0.011973	0.368753	29266	56450	85716	log odds	0.002	0.0002	log odds	0.0685	8.74e-06	FALSE	FALSE	TRUE	0.0479	TRUE
rs56750693	12	112144586	Venous thromboembolism	Lung Cancer	A	T	A	T	0.7139	0.675313	0.0676	0.0084	7.03e-16	54727	629016	683743	-0.034383	0.014062	0.0144778	29266	56450	85716	log odds	0.002	0.0003	log odds	0.0685	7.85e-05	TRUE	FALSE	TRUE	0.182	TRUE
rs2851436	12	123667354	Venous thromboembolism	Lung Cancer	T	G	T	G	0.7941	0.778311	0.0471	0.0074	1.78e-10	71771	1059740	1131511	0.021726	0.014389	0.131075	29266	56450	85716	log odds	0.002	0.0001	log odds	0.0685	2.48e-05	FALSE	FALSE	TRUE	0.339	TRUE
rs3211752	13	113787459	Venous thromboembolism	Lung Cancer	A	G	A	G	0.5191	0.532582	-0.0515	0.0061	3.92e-17	70878	1056326	1127204	0.003635	0.013219	0.783319	29266	56450	85716	log odds	0.002	0.0002	log odds	0.0685	1e-06	FALSE	FALSE	TRUE	0.0227	TRUE
rs61990092	14	92289301	Venous thromboembolism	Lung Cancer	T	C	T	C	0.3311	0.350188	0.0588	0.0062	3.73e-21	70878	1056326	1127204	0.005167	0.012324	0.675033	29266	56450	85716	log odds	0.002	0.0002	log odds	0.0685	1.85e-06	FALSE	FALSE	TRUE	0.0164	TRUE
rs4906229	14	103057511	Venous thromboembolism	Lung Cancer	A	C	A	C	0.2518	0.250361	0.0402	0.0069	6.71e-09	70878	1056326	1127204	0.01106	0.01385	0.424545	29266	56450	85716	log odds	0.002	0.0001	log odds	0.0685	6.97e-06	FALSE	FALSE	TRUE	0.228	TRUE
rs141866277	15	43950699	Venous thromboembolism	Lung Cancer	A	T	A	T	0.9746	0.976469	0.1681	0.0211	1.74e-15	71571	1051733	1123304	0.127894	0.042116	0.0023918	29266	56450	85716	log odds	0.002	0.0002	log odds	0.0685	0.000118	TRUE	FALSE	TRUE	0.512	TRUE
rs340009	15	60899639	Venous thromboembolism	Lung Cancer	A	C	A	C	0.3981	0.399212	-0.0335	0.006	2.88e-08	71771	1059740	1131511	0.019589	0.012006	0.102754	29266	56450	85716	log odds	0.002	0.0001	log odds	0.0685	2.79e-05	FALSE	FALSE	TRUE	0.516	TRUE
rs12443808	16	30996871	Venous thromboembolism	Lung Cancer	C	G	C	G	0.4142	0.47011	0.0437	0.0063	4.86e-12	71571	1051733	1123304	0.030348	0.013139	0.0209004	29266	56450	85716	log odds	0.002	0.0001	log odds	0.0685	6.97e-05	TRUE	TRUE	TRUE	0.543	FALSE
rs62044142	16	81868968	Venous thromboembolism	Lung Cancer	A	C	A	C	0.8573	0.866605	-0.0957	0.0101	3.62e-21	51926	644580	696506	-0.016054	0.017216	0.351073	29266	56450	85716	log odds	0.002	0.0003	log odds	0.0685	9.03e-06	FALSE	FALSE	TRUE	0.0106	TRUE
rs28634651	16	88553198	Venous thromboembolism	Lung Cancer	T	C	T	C	0.6229	0.635421	0.0497	0.0065	2.59e-14	66756	874773	941529	-0.007008	0.012589	0.577755	29266	56450	85716	log odds	0.002	0.0002	log odds	0.0685	3.46e-06	FALSE	FALSE	TRUE	0.0501	TRUE
rs4790311	17	1979188	Venous thromboembolism	Lung Cancer	T	C	T	C	0.3974	0.395444	-0.0475	0.006	3.19e-15	70878	1056326	1127204	0.005099	0.01194	0.669372	29266	56450	85716	log odds	0.002	0.0002	log odds	0.0685	1.89e-06	FALSE	FALSE	TRUE	0.0479	TRUE
rs11078659	17	6903944	Venous thromboembolism	Lung Cancer	A	G	A	G	0.5069	0.522463	-0.0352	0.0059	1.8e-09	71771	1059740	1131511	-0.004593	0.011693	0.694443	29266	56450	85716	log odds	0.002	0.0001	log odds	0.0685	1.6e-06	FALSE	FALSE	TRUE	0.144	TRUE
rs536327	17	27857698	Venous thromboembolism	Lung Cancer	T	C	T	C	0.4764	0.479932	0.0335	0.006	2.84e-08	67911	1028369	1096280	-0.008062	0.011602	0.487127	29266	56450	85716	log odds	0.002	0.0001	log odds	0.0685	4.93e-06	FALSE	FALSE	TRUE	0.228	TRUE
rs1801690	17	64208285	Venous thromboembolism	Lung Cancer	C	G	C	G	0.9406	0.94528	0.0702	0.0127	3.18e-08	71677	1057399	1129076	0.053659	0.025875	0.0380971	29266	56450	85716	log odds	0.002	0.0001	log odds	0.0685	4.59e-05	TRUE	FALSE	TRUE	0.679	TRUE
rs8109681	19	10738836	Venous thromboembolism	Lung Cancer	A	G	A	G	0.2133	0.207552	-0.1137	0.0073	9.19e-55	71771	1059740	1131511	-0.031402	0.01435	0.0286466	29266	56450	85716	log odds	0.002	0.0007	log odds	0.0685	4.95e-05	FALSE	FALSE	TRUE	0.00122	TRUE
rs2545774	19	41287674	Venous thromboembolism	Lung Cancer	T	C	T	C	0.2592	0.276916	-0.0422	0.0069	8.42e-10	70878	1056326	1127204	-0.029396	0.01343	0.0286098	29266	56450	85716	log odds	0.002	0.0001	log odds	0.0685	5.28e-05	FALSE	FALSE	TRUE	0.612	TRUE
rs1654425	19	55538980	Venous thromboembolism	Lung Cancer	T	C	T	C	0.1551	0.163523	-0.0847	0.0084	7.33e-24	71771	1059740	1131511	0.011397	0.016271	0.483634	29266	56450	85716	log odds	0.002	0.0003	log odds	0.0685	5.39e-06	FALSE	FALSE	TRUE	0.0114	TRUE
rs117390891	20	23168526	Venous thromboembolism	Lung Cancer	T	G	T	G	0.153	0.14906	-0.0765	0.0084	1.24e-19	70878	1056326	1127204	-0.000539	0.016064	0.973211	29266	56450	85716	log odds	0.002	0.0002	log odds	0.0685	1.12e-08	FALSE	FALSE	TRUE	0.00905	TRUE
rs6087685	20	33777612	Venous thromboembolism	Lung Cancer	C	G	C	G	0.2976	0.293629	0.112	0.0064	9.06e-68	71771	1059740	1131511	-0.0067	0.012788	0.600316	29266	56450	85716	log odds	0.002	0.0008	log odds	0.0685	2.83e-06	TRUE	FALSE	TRUE	4.49e-06	TRUE
rs9611844	22	43115776	Venous thromboembolism	Lung Cancer	C	G	C	G	0.118	0.135137	0.0757	0.0091	7.94e-17	70878	1056326	1127204	-0.026795	0.017866	0.133682	29266	56450	85716	log odds	0.002	0.0002	log odds	0.0685	2.56e-05	TRUE	FALSE	TRUE	0.148	TRUE
rs9442571	1	9349611	Venous thromboembolism	Ovarian cancer	A	T	A	T	0.1419	0.1352	0.0495	0.0086	1.07e-08	70878	1056326	1127204	-0.01744	0.02103	0.4068	25509	40941	66450	log odds	0.002	0.0001	log odds	0.0163	1.09e-05	TRUE	FALSE	TRUE	0.322	TRUE
rs12753797	1	77981959	Venous thromboembolism	Ovarian cancer	A	G	A	G	0.2031	0.1854	0.0435	0.0073	3.04e-09	70878	1056326	1127204	0.002138	0.01726	0.9014	25509	40941	66450	log odds	0.002	0.0001	log odds	0.0163	2.1e-07	FALSE	FALSE	TRUE	0.143	TRUE
rs1775815	1	118148830	Venous thromboembolism	Ovarian cancer	T	G	T	G	0.5797	0.5625	0.0381	0.0061	3.33e-10	70878	1056326	1127204	0.004307	0.01355	0.750601	25509	40941	66450	log odds	0.002	0.0001	log odds	0.0163	1.39e-06	FALSE	FALSE	TRUE	0.143	TRUE
rs76798800	1	154994978	Venous thromboembolism	Ovarian cancer	T	G	T	G	0.2563	0.2643	0.0389	0.0067	7.64e-09	71771	1059740	1131511	-0.007396	0.01516	0.6256	25509	40941	66450	log odds	0.002	0.0001	log odds	0.0163	3.24e-06	FALSE	FALSE	TRUE	0.228	TRUE
rs6025	1	169519049	Venous thromboembolism	Ovarian cancer	T	C	T	C	0.0262	0.0213	1.0904	0.0159	1e-200	70793	1055476	1126269	-0.02626	0.04382	0.549	25509	40941	66450	log odds	0.002	0.0082	log odds	0.0163	4.41e-06	FALSE	FALSE	TRUE	1.19e-45	TRUE
rs4540639	1	192104320	Venous thromboembolism	Ovarian cancer	C	G	C	G	0.4675	0.4815	0.0346	0.006	6.88e-09	70878	1056326	1127204	-0.009832	0.01344	0.4644	25509	40941	66450	log odds	0.002	0.0001	log odds	0.0163	7.34e-06	TRUE	TRUE	TRUE	0.278	FALSE
rs2842700	1	207282149	Venous thromboembolism	Ovarian cancer	A	C	A	C	0.0575	0.05099	0.1171	0.013	2.5e-19	70878	1056326	1127204	-0.002961	0.02988	0.9211	25509	40941	66450	log odds	0.002	0.0002	log odds	0.0163	1.29e-07	FALSE	FALSE	TRUE	0.0198	TRUE
rs3811444	1	248039451	Venous thromboembolism	Ovarian cancer	T	C	T	C	0.3401	0.3344	-0.0429	0.0062	4.45e-12	71771	1059740	1131511	0.0005443	0.01474	0.9705	25509	40941	66450	log odds	0.002	0.0001	log odds	0.0163	2e-08	FALSE	FALSE	TRUE	0.0773	TRUE
rs1867312	2	68619981	Venous thromboembolism	Ovarian cancer	A	C	A	C	0.56	0.5551	-0.0534	0.0059	2.42e-19	71771	1059740	1131511	-0.01085	0.01369	0.4279	25509	40941	66450	log odds	0.002	0.0002	log odds	0.0163	8.83e-06	FALSE	FALSE	TRUE	0.0632	TRUE
rs1158867	2	128177377	Venous thromboembolism	Ovarian cancer	T	C	T	C	0.58	0.573	-0.0658	0.0059	7.01e-29	71771	1059740	1131511	0.01141	0.01341	0.3948	25509	40941	66450	log odds	0.002	0.0003	log odds	0.0163	9.69e-06	FALSE	FALSE	TRUE	0.0183	TRUE
rs1912846	2	188325444	Venous thromboembolism	Ovarian cancer	A	G	A	G	0.3565	0.3716	-0.0389	0.0061	2.18e-10	71771	1059740	1131511	0.02313	0.01376	0.0929009	25509	40941	66450	log odds	0.002	0.0001	log odds	0.0163	3.79e-05	FALSE	FALSE	TRUE	0.511	TRUE
rs78872368	2	198545250	Venous thromboembolism	Ovarian cancer	C	G	C	G	0.1971	0.1872	-0.0446	0.0074	1.9e-09	71771	1059740	1131511	-0.00448	0.01682	0.7899	25509	40941	66450	log odds	0.002	0.0001	log odds	0.0163	9.29e-07	TRUE	FALSE	TRUE	0.159	TRUE
rs1047891	2	211540507	Venous thromboembolism	Ovarian cancer	A	C	A	C	0.3149	0.3176	0.0418	0.0067	3.92e-10	70878	1056326	1127204	0.01205	0.01446	0.4048	25509	40941	66450	log odds	0.002	0.0001	log odds	0.0163	9.55e-06	FALSE	FALSE	TRUE	0.225	TRUE
rs13412535	2	224874874	Venous thromboembolism	Ovarian cancer	A	G	A	G	0.22	0.1961	0.0525	0.0076	4.26e-12	70878	1056326	1127204	-0.01132	0.01816	0.5331	25509	40941	66450	log odds	0.002	0.0001	log odds	0.0163	6.16e-06	FALSE	FALSE	TRUE	0.13	TRUE
rs13084580	3	39188182	Venous thromboembolism	Ovarian cancer	T	C	T	C	0.1077	0.1133	0.0811	0.0095	2.01e-17	71771	1059740	1131511	0.01588	0.022	0.4705	25509	40941	66450	log odds	0.002	0.0002	log odds	0.0163	7.67e-06	FALSE	FALSE	TRUE	0.0774	TRUE
rs9866664	3	90437988	Venous thromboembolism	Ovarian cancer	A	G	A	G	0.5128	0.5143	0.0462	0.0063	1.38e-13	70878	1056326	1127204	0.01722	0.01326	0.1941	25509	40941	66450	log odds	0.002	0.0002	log odds	0.0163	2.25e-05	FALSE	FALSE	TRUE	0.203	TRUE
rs9854955	3	156795525	Venous thromboembolism	Ovarian cancer	A	G	A	G	0.5978	0.5728	0.0396	0.0064	5.62e-10	71771	1059740	1131511	0.02399	0.0139	0.0843296	25509	40941	66450	log odds	0.002	0.0001	log odds	0.0163	4.29e-05	FALSE	FALSE	TRUE	0.507	TRUE
rs710446	3	186459927	Venous thromboembolism	Ovarian cancer	T	C	T	C	0.592	0.5927	-0.0452	0.0059	2.12e-14	71771	1059740	1131511	-0.01319	0.0136	0.3319	25509	40941	66450	log odds	0.002	0.0001	log odds	0.0163	1.28e-05	FALSE	FALSE	TRUE	0.166	TRUE
rs72976751	4	86725959	Venous thromboembolism	Ovarian cancer	A	T	A	T	0.8635	0.8809	0.0565	0.0087	8.66e-11	70878	1056326	1127204	0.01372	0.01972	0.4865	25509	40941	66450	log odds	0.002	0.0001	log odds	0.0163	6.03e-06	TRUE	FALSE	TRUE	0.188	TRUE
rs35225200	4	103146888	Venous thromboembolism	Ovarian cancer	A	C	A	C	0.919	0.91669	-0.0645	0.0115	1.89e-08	71771	1059740	1131511	-0.05105	0.02493	0.0405602	25509	40941	66450	log odds	0.002	0.0001	log odds	0.0163	5.95e-05	FALSE	FALSE	TRUE	0.753	TRUE
rs2066864	4	155525695	Venous thromboembolism	Ovarian cancer	A	G	A	G	0.249	0.2346	0.2095	0.0067	1e-200	71771	1059740	1131511	0.009595	0.01587	0.5455	25509	40941	66450	log odds	0.002	0.0025	log odds	0.0163	5.02e-06	FALSE	FALSE	TRUE	3.35e-14	TRUE
rs3756011	4	187206249	Venous thromboembolism	Ovarian cancer	A	C	A	C	0.4039	0.4029	0.1993	0.006	1e-200	70878	1056326	1127204	0.02213	0.01356	0.1026	25509	40941	66450	log odds	0.002	0.0029	log odds	0.0163	3.58e-05	FALSE	FALSE	TRUE	2.39e-14	TRUE
rs16867574	5	38708554	Venous thromboembolism	Ovarian cancer	T	C	T	C	0.7137	0.7146	-0.0494	0.0065	3.46e-14	70878	1056326	1127204	0.02075	0.01497	0.1656	25509	40941	66450	log odds	0.002	0.0002	log odds	0.0163	2.68e-05	FALSE	FALSE	TRUE	0.256	TRUE
rs4235677	5	72925091	Venous thromboembolism	Ovarian cancer	A	G	A	G	0.5222	0.53	-0.033	0.0059	2.39e-08	70878	1056326	1127204	-0.00639	0.0134	0.6334	25509	40941	66450	log odds	0.002	0.0001	log odds	0.0163	3.09e-06	FALSE	FALSE	TRUE	0.243	TRUE
rs251339	5	96235038	Venous thromboembolism	Ovarian cancer	T	C	T	C	0.4672	0.4767	-0.0371	0.0059	2.78e-10	71771	1059740	1131511	0.001399	0.01323	0.9158	25509	40941	66450	log odds	0.002	0.0001	log odds	0.0163	1.48e-07	FALSE	FALSE	TRUE	0.117	TRUE
rs214059	6	25536937	Venous thromboembolism	Ovarian cancer	T	C	T	C	0.4328	0.4419	0.037	0.0059	4.89e-10	71771	1059740	1131511	-0.009479	0.01336	0.4781	25509	40941	66450	log odds	0.002	0.0001	log odds	0.0163	6.74e-06	FALSE	FALSE	TRUE	0.231	TRUE
rs28383307	6	32586755	Venous thromboembolism	Ovarian cancer	T	C	T	C	0.1815	0.179	-0.0564	0.0085	2.74e-11	66177	871182	937359	0.01015	0.01695	0.549099	25509	40941	66450	log odds	0.002	0.0001	log odds	0.0163	4.59e-06	FALSE	FALSE	TRUE	0.119	TRUE
rs2754251	6	88385949	Venous thromboembolism	Ovarian cancer	A	G	A	G	0.0584	0.05997	0.0715	0.0129	2.65e-08	70878	1056326	1127204	-0.004331	0.03039	0.8867	25509	40941	66450	log odds	0.002	0.0001	log odds	0.0163	3.22e-07	FALSE	FALSE	TRUE	0.167	TRUE
rs9390460	6	147694334	Venous thromboembolism	Ovarian cancer	T	C	T	C	0.4833	0.4753	-0.0498	0.0059	4.96e-17	71771	1059740	1131511	0.0235	0.01371	0.0865805	25509	40941	66450	log odds	0.002	0.0002	log odds	0.0163	4.18e-05	FALSE	FALSE	TRUE	0.247	TRUE
rs1513275	7	28259233	Venous thromboembolism	Ovarian cancer	T	C	T	C	0.7939	0.7805	0.0496	0.0076	5.66e-11	70878	1056326	1127204	-0.01222	0.01626	0.4523	25509	40941	66450	log odds	0.002	0.0001	log odds	0.0163	7.76e-06	FALSE	FALSE	TRUE	0.187	TRUE
rs370720	8	9168146	Venous thromboembolism	Ovarian cancer	T	C	T	C	0.0646	0.06716	0.0727	0.0127	1.04e-08	70878	1056326	1127204	-0.01214	0.02941	0.6798	25509	40941	66450	log odds	0.002	0.0001	log odds	0.0163	2.82e-06	FALSE	FALSE	TRUE	0.194	TRUE
rs2726950	8	27806764	Venous thromboembolism	Ovarian cancer	A	G	A	G	0.6917	0.6685	-0.0589	0.0064	3.53e-20	70878	1056326	1127204	0.007238	0.01449	0.6175	25509	40941	66450	log odds	0.002	0.0002	log odds	0.0163	3.53e-06	FALSE	FALSE	TRUE	0.0367	TRUE
rs6993770	8	106581528	Venous thromboembolism	Ovarian cancer	A	T	A	T	0.7239	0.7148	0.0741	0.0066	4.61e-29	71771	1059740	1131511	0.004534	0.01493	0.7613	25509	40941	66450	log odds	0.002	0.0003	log odds	0.0163	1.27e-06	TRUE	FALSE	TRUE	0.00619	TRUE
rs10820606	9	99192919	Venous thromboembolism	Ovarian cancer	A	C	A	C	0.7689	0.7652	0.0489	0.0084	6.29e-09	57001	661566	718567	-0.01434	0.01594	0.3684	25509	40941	66450	log odds	0.002	0.0001	log odds	0.0163	1.12e-05	FALSE	FALSE	TRUE	0.212	TRUE
rs687289	9	136137106	Venous thromboembolism	Ovarian cancer	A	G	A	G	0.3584	0.3441	0.2914	0.006	1e-200	71771	1059740	1131511	0.07263	0.01387	1.62099e-07	25509	40941	66450	log odds	0.002	0.0059	log odds	0.0163	0.000359	FALSE	FALSE	TRUE	2.75e-20	TRUE
rs1243184	10	21931937	Venous thromboembolism	Ovarian cancer	T	C	T	C	0.6756	0.67	-0.0372	0.0063	3.87e-09	70878	1056326	1127204	-0.08313	0.0139	2.19902e-09	25509	40941	66450	log odds	0.002	0.0001	log odds	0.0163	0.000459	FALSE	FALSE	FALSE	0.0591	FALSE
rs10763665	10	28771491	Venous thromboembolism	Ovarian cancer	C	G	C	G	0.5783	0.5963	-0.0342	0.0062	3.13e-08	70878	1056326	1127204	0.01872	0.01488	0.2081	25509	40941	66450	log odds	0.002	0.0001	log odds	0.0163	2.57e-05	TRUE	TRUE	TRUE	0.499	FALSE
rs78707713	10	71245276	Venous thromboembolism	Ovarian cancer	T	C	T	C	0.8801	0.8817	0.2141	0.0095	1.02e-111	70878	1056326	1127204	0.02595	0.02009	0.1963	25509	40941	66450	log odds	0.002	0.0015	log odds	0.0163	2.15e-05	FALSE	FALSE	TRUE	6.65e-08	TRUE
rs57866767	10	96023077	Venous thromboembolism	Ovarian cancer	T	C	T	C	0.5684	0.5525	-0.0391	0.0059	4.64e-11	71771	1059740	1131511	-0.0132	0.01342	0.3253	25509	40941	66450	log odds	0.002	0.0001	log odds	0.0163	1.31e-05	FALSE	FALSE	TRUE	0.26	TRUE
rs10886430	10	121010256	Venous thromboembolism	Ovarian cancer	A	G	A	G	0.8806	0.8766	-0.1164	0.0096	3.59e-34	70878	1056326	1127204	0.006694	0.02158	0.756401	25509	40941	66450	log odds	0.002	0.0004	log odds	0.0163	1.48e-06	FALSE	FALSE	TRUE	0.00184	TRUE
rs12800654	11	16243320	Venous thromboembolism	Ovarian cancer	A	G	A	G	0.8982	0.9049	-0.0559	0.0099	1.63e-08	70878	1056326	1127204	0.01301	0.02184	0.5513	25509	40941	66450	log odds	0.002	0.0001	log odds	0.0163	4.44e-06	FALSE	FALSE	TRUE	0.251	TRUE
rs4755476	11	32980428	Venous thromboembolism	Ovarian cancer	T	G	T	G	0.8447	0.8396	0.0507	0.0084	1.5e-09	70878	1056326	1127204	0.02287	0.01827	0.2107	25509	40941	66450	log odds	0.002	0.0001	log odds	0.0163	2.15e-05	FALSE	FALSE	TRUE	0.381	TRUE
rs55777218	11	60070946	Venous thromboembolism	Ovarian cancer	T	C	T	C	0.6403	0.6218	-0.0341	0.0062	2.92e-08	71771	1059740	1131511	-0.004828	0.01383	0.726901	25509	40941	66450	log odds	0.002	0.0001	log odds	0.0163	1.67e-06	FALSE	FALSE	TRUE	0.217	TRUE
rs174551	11	61573684	Venous thromboembolism	Ovarian cancer	T	C	T	C	0.6552	0.6674	0.0679	0.0065	8.66e-26	66870	866589	933459	-0.02711	0.01407	0.0539498	25509	40941	66450	log odds	0.002	0.0003	log odds	0.0163	4.94e-05	FALSE	FALSE	TRUE	0.0879	TRUE
rs1145656	11	73305859	Venous thromboembolism	Ovarian cancer	A	C	A	C	0.8171	0.8357	-0.0442	0.0079	2e-08	70878	1056326	1127204	-0.01931	0.01807	0.2853	25509	40941	66450	log odds	0.002	0.0001	log odds	0.0163	1.55e-05	FALSE	FALSE	TRUE	0.383	TRUE
rs1997547	11	114002744	Venous thromboembolism	Ovarian cancer	A	G	A	G	0.322	0.3388	-0.0373	0.0063	3.35e-09	70878	1056326	1127204	0.00725	0.0142	0.6097	25509	40941	66450	log odds	0.002	0.0001	log odds	0.0163	3.58e-06	FALSE	FALSE	TRUE	0.218	TRUE
rs35257264	11	126296816	Venous thromboembolism	Ovarian cancer	T	C	T	C	0.023	0.01932	0.1522	0.0203	6.03e-14	70878	1056326	1127204	-0.004261	0.05614	0.9395	25509	40941	66450	log odds	0.002	0.0002	log odds	0.0163	1.05e-07	FALSE	FALSE	TRUE	0.0519	TRUE
rs3211752	13	113787459	Venous thromboembolism	Ovarian cancer	A	G	A	G	0.5191	0.4928	-0.0515	0.0061	3.92e-17	70878	1056326	1127204	0.01504	0.01407	0.2853	25509	40941	66450	log odds	0.002	0.0002	log odds	0.0163	1.72e-05	FALSE	FALSE	TRUE	0.109	TRUE
rs8004077	14	58846731	Venous thromboembolism	Ovarian cancer	A	G	A	G	0.7356	0.747	0.0434	0.0068	1.32e-10	71771	1059740	1131511	0.01558	0.01543	0.3128	25509	40941	66450	log odds	0.002	0.0001	log odds	0.0163	1.4e-05	FALSE	FALSE	TRUE	0.276	TRUE
rs61990092	14	92289301	Venous thromboembolism	Ovarian cancer	T	C	T	C	0.3311	0.323	0.0588	0.0062	3.73e-21	70878	1056326	1127204	0.01437	0.01428	0.3143	25509	40941	66450	log odds	0.002	0.0002	log odds	0.0163	1.37e-05	FALSE	FALSE	TRUE	0.0657	TRUE
rs4906229	14	103057511	Venous thromboembolism	Ovarian cancer	A	C	A	C	0.2518	0.2413	0.0402	0.0069	6.71e-09	70878	1056326	1127204	0.04288	0.01557	0.00588207	25509	40941	66450	log odds	0.002	0.0001	log odds	0.0163	0.000101	FALSE	FALSE	FALSE	0.942	FALSE
rs141866277	15	43950699	Venous thromboembolism	Ovarian cancer	A	T	A	T	0.9746	0.9761	0.1681	0.0211	1.74e-15	71571	1051733	1123304	0.1324	0.06253	0.0342697	25509	40941	66450	log odds	0.002	0.0002	log odds	0.0163	0.00013	TRUE	FALSE	TRUE	0.604	TRUE
rs340009	15	60899639	Venous thromboembolism	Ovarian cancer	A	C	A	C	0.3981	0.3952	-0.0335	0.006	2.88e-08	71771	1059740	1131511	-0.008318	0.01359	0.5406	25509	40941	66450	log odds	0.002	0.0001	log odds	0.0163	5.03e-06	FALSE	FALSE	TRUE	0.278	TRUE
rs7183672	15	96101018	Venous thromboembolism	Ovarian cancer	A	G	A	G	0.6742	0.6715	-0.0357	0.0064	2.12e-08	70878	1056326	1127204	0.01643	0.01497	0.2722	25509	40941	66450	log odds	0.002	0.0001	log odds	0.0163	1.81e-05	FALSE	FALSE	TRUE	0.429	TRUE
rs12443808	16	30996871	Venous thromboembolism	Ovarian cancer	C	G	C	G	0.4142	0.4962	0.0437	0.0063	4.86e-12	71571	1051733	1123304	0.009005	0.01487	0.5449	25509	40941	66450	log odds	0.002	0.0001	log odds	0.0163	6.16e-06	TRUE	TRUE	TRUE	0.134	FALSE
rs62044142	16	81868968	Venous thromboembolism	Ovarian cancer	A	C	A	C	0.8573	0.8659	-0.0957	0.0101	3.62e-21	51926	644580	696506	-0.004503	0.01921	0.8147	25509	40941	66450	log odds	0.002	0.0003	log odds	0.0163	7.15e-07	FALSE	FALSE	TRUE	0.00688	TRUE
rs28634651	16	88553198	Venous thromboembolism	Ovarian cancer	T	C	T	C	0.6229	0.6238	0.0497	0.0065	2.59e-14	66756	874773	941529	-0.03055	0.01421	0.03159	25509	40941	66450	log odds	0.002	0.0002	log odds	0.0163	6.64e-05	FALSE	FALSE	TRUE	0.416	TRUE
rs4790311	17	1979188	Venous thromboembolism	Ovarian cancer	T	C	T	C	0.3974	0.3925	-0.0475	0.006	3.19e-15	70878	1056326	1127204	0.019	0.01392	0.1723	25509	40941	66450	log odds	0.002	0.0002	log odds	0.0163	2.61e-05	FALSE	FALSE	TRUE	0.219	TRUE
rs11078659	17	6903944	Venous thromboembolism	Ovarian cancer	A	G	A	G	0.5069	0.4961	-0.0352	0.0059	1.8e-09	71771	1059740	1131511	0.007711	0.01323	0.56	25509	40941	66450	log odds	0.002	0.0001	log odds	0.0163	4.52e-06	FALSE	FALSE	TRUE	0.227	TRUE
rs536327	17	27857698	Venous thromboembolism	Ovarian cancer	T	C	T	C	0.4764	0.4796	0.0335	0.006	2.84e-08	67911	1028369	1096280	0.02885	0.01319	0.0287402	25509	40941	66450	log odds	0.002	0.0001	log odds	0.0163	6.31e-05	FALSE	FALSE	TRUE	0.839	TRUE
rs9468	17	44101563	Venous thromboembolism	Ovarian cancer	T	C	T	C	0.7886	0.7816	-0.0479	0.0074	1.09e-10	71771	1059740	1131511	-0.1132	0.01586	9.47109e-13	25509	40941	66450	log odds	0.002	0.0001	log odds	0.0163	0.000649	FALSE	FALSE	FALSE	0.019	FALSE
rs1801690	17	64208285	Venous thromboembolism	Ovarian cancer	C	G	C	G	0.9406	0.9463	0.0702	0.0127	3.18e-08	71677	1057399	1129076	-0.004652	0.02943	0.8744	25509	40941	66450	log odds	0.002	0.0001	log odds	0.0163	3.34e-07	TRUE	FALSE	TRUE	0.171	TRUE
rs8109681	19	10738836	Venous thromboembolism	Ovarian cancer	A	G	A	G	0.2133	0.199	-0.1137	0.0073	9.19e-55	71771	1059740	1131511	0.02971	0.01659	0.07322	25509	40941	66450	log odds	0.002	0.0007	log odds	0.0163	4.25e-05	FALSE	FALSE	TRUE	0.00217	TRUE
rs2545774	19	41287674	Venous thromboembolism	Ovarian cancer	T	C	T	C	0.2592	0.2588	-0.0422	0.0069	8.42e-10	70878	1056326	1127204	-0.002117	0.01537	0.8905	25509	40941	66450	log odds	0.002	0.0001	log odds	0.0163	2.61e-07	FALSE	FALSE	TRUE	0.122	TRUE
rs1654425	19	55538980	Venous thromboembolism	Ovarian cancer	T	C	T	C	0.1551	0.1482	-0.0847	0.0084	7.33e-24	71771	1059740	1131511	-0.02098	0.01857	0.2587	25509	40941	66450	log odds	0.002	0.0003	log odds	0.0163	1.7e-05	FALSE	FALSE	TRUE	0.0409	TRUE
rs117390891	20	23168526	Venous thromboembolism	Ovarian cancer	T	G	T	G	0.153	0.1538	-0.0765	0.0084	1.24e-19	70878	1056326	1127204	0.02808	0.01841	0.1273	25509	40941	66450	log odds	0.002	0.0002	log odds	0.0163	3.1e-05	FALSE	FALSE	TRUE	0.124	TRUE
rs6087685	20	33777612	Venous thromboembolism	Ovarian cancer	C	G	C	G	0.2976	0.2806	0.112	0.0064	9.06e-68	71771	1059740	1131511	0.007632	0.01459	0.6009	25509	40941	66450	log odds	0.002	0.0008	log odds	0.0163	3.57e-06	TRUE	FALSE	TRUE	2.7e-05	TRUE
rs9611844	22	43115776	Venous thromboembolism	Ovarian cancer	C	G	C	G	0.118	0.1258	0.0757	0.0091	7.94e-17	70878	1056326	1127204	-0.02447	0.02028	0.2276	25509	40941	66450	log odds	0.002	0.0002	log odds	0.0163	2.02e-05	TRUE	FALSE	TRUE	0.154	TRUE
rs9442571	1	9349611	Venous thromboembolism	Kidney Cancer	A	T	A	T	0.1419	0.1397	0.0495	0.0086	1.07e-08	70878	1056326	1127204	0.0437	0.0266	0.1005	10784	20406	31190	log odds	0.002	0.0001	log odds	0.0196	6.9e-05	TRUE	FALSE	TRUE	0.892	TRUE
rs12753797	1	77981959	Venous thromboembolism	Kidney Cancer	A	G	A	G	0.2031	0.1831	0.0435	0.0073	3.04e-09	70878	1056326	1127204	0.0298	0.0233	0.2016	10784	20406	31190	log odds	0.002	0.0001	log odds	0.0196	4.01e-05	FALSE	FALSE	TRUE	0.709	TRUE
rs1775815	1	118148830	Venous thromboembolism	Kidney Cancer	T	G	T	G	0.5797	0.5678	0.0381	0.0061	3.33e-10	70878	1056326	1127204	-0.0257	0.0184	0.1617	10784	20406	31190	log odds	0.002	0.0001	log odds	0.0196	4.92e-05	FALSE	FALSE	TRUE	0.705	TRUE
rs76798800	1	154994978	Venous thromboembolism	Kidney Cancer	T	G	T	G	0.2563	0.2533	0.0389	0.0067	7.64e-09	71771	1059740	1131511	-0.0407	0.0208	0.0509	10784	20406	31190	log odds	0.002	0.0001	log odds	0.0196	9.58e-05	FALSE	FALSE	FALSE	0.961	FALSE
rs6025	1	169519049	Venous thromboembolism	Kidney Cancer	T	C	T	C	0.0262	0.0274	1.0904	0.0159	1e-200	70793	1055476	1126269	0.0013	0.0583	0.9828	10784	20406	31190	log odds	0.002	0.0082	log odds	0.0196	1.37e-08	FALSE	FALSE	TRUE	9.58e-25	TRUE
rs4540639	1	192104320	Venous thromboembolism	Kidney Cancer	C	G	C	G	0.4675	0.4718	0.0346	0.006	6.88e-09	70878	1056326	1127204	0.0122	0.0183	0.506	10784	20406	31190	log odds	0.002	0.0001	log odds	0.0196	1.13e-05	TRUE	TRUE	TRUE	0.487	FALSE
rs2842700	1	207282149	Venous thromboembolism	Kidney Cancer	A	C	A	C	0.0575	0.061	0.1171	0.013	2.5e-19	70878	1056326	1127204	0.0148	0.0381	0.6974	10784	20406	31190	log odds	0.002	0.0002	log odds	0.0196	3.8e-06	FALSE	FALSE	TRUE	0.141	TRUE
rs3811444	1	248039451	Venous thromboembolism	Kidney Cancer	T	C	T	C	0.3401	0.3463	-0.0429	0.0062	4.45e-12	71771	1059740	1131511	-0.009	0.0192	0.6389	10784	20406	31190	log odds	0.002	0.0001	log odds	0.0196	5.58e-06	FALSE	FALSE	TRUE	0.317	TRUE
rs1867312	2	68619981	Venous thromboembolism	Kidney Cancer	A	C	A	C	0.56	0.564	-0.0534	0.0059	2.42e-19	71771	1059740	1131511	0	0.0182	0.9988	10784	20406	31190	log odds	0.002	0.0002	log odds	0.0196	0	FALSE	FALSE	TRUE	0.0988	TRUE
rs1158867	2	128177377	Venous thromboembolism	Kidney Cancer	T	C	T	C	0.58	0.5811	-0.0658	0.0059	7.01e-29	71771	1059740	1131511	0.0089	0.0183	0.6252	10784	20406	31190	log odds	0.002	0.0003	log odds	0.0196	5.86e-06	FALSE	FALSE	TRUE	0.0803	TRUE
rs1912846	2	188325444	Venous thromboembolism	Kidney Cancer	A	G	A	G	0.3565	0.364	-0.0389	0.0061	2.18e-10	71771	1059740	1131511	0.0446	0.0187	0.0171	10784	20406	31190	log odds	0.002	0.0001	log odds	0.0196	0.000139	FALSE	FALSE	FALSE	0.863	FALSE
rs78872368	2	198545250	Venous thromboembolism	Kidney Cancer	C	G	C	G	0.1971	0.1823	-0.0446	0.0074	1.9e-09	71771	1059740	1131511	-0.0295	0.0233	0.2057	10784	20406	31190	log odds	0.002	0.0001	log odds	0.0196	3.97e-05	TRUE	FALSE	TRUE	0.693	TRUE
rs1047891	2	211540507	Venous thromboembolism	Kidney Cancer	A	C	A	C	0.3149	0.3222	0.0418	0.0067	3.92e-10	70878	1056326	1127204	0.0094	0.0205	0.645	10784	20406	31190	log odds	0.002	0.0001	log odds	0.0196	5.86e-06	FALSE	FALSE	TRUE	0.35	TRUE
rs13412535	2	224874874	Venous thromboembolism	Kidney Cancer	A	G	A	G	0.22	0.2159	0.0525	0.0076	4.26e-12	70878	1056326	1127204	0.0089	0.0253	0.7244	10784	20406	31190	log odds	0.002	0.0001	log odds	0.0196	4.07e-06	FALSE	FALSE	TRUE	0.261	TRUE
rs13084580	3	39188182	Venous thromboembolism	Kidney Cancer	T	C	T	C	0.1077	0.1133	0.0811	0.0095	2.01e-17	71771	1059740	1131511	0.0338	0.0285	0.2358	10784	20406	31190	log odds	0.002	0.0002	log odds	0.0196	3.46e-05	FALSE	FALSE	TRUE	0.369	TRUE
rs9866664	3	90437988	Venous thromboembolism	Kidney Cancer	A	G	A	G	0.5128	0.5451	0.0462	0.0063	1.38e-13	70878	1056326	1127204	-0.072	0.0232	0.001907	10784	20406	31190	log odds	0.002	0.0002	log odds	0.0196	0.00039	FALSE	FALSE	FALSE	0.428	FALSE
rs9854955	3	156795525	Venous thromboembolism	Kidney Cancer	A	G	A	G	0.5978	0.5631	0.0396	0.0064	5.62e-10	71771	1059740	1131511	-0.0037	0.0188	0.8421	10784	20406	31190	log odds	0.002	0.0001	log odds	0.0196	1.02e-06	FALSE	FALSE	TRUE	0.273	TRUE
rs710446	3	186459927	Venous thromboembolism	Kidney Cancer	T	C	T	C	0.592	0.5863	-0.0452	0.0059	2.12e-14	71771	1059740	1131511	0.0071	0.0183	0.697	10784	20406	31190	log odds	0.002	0.0001	log odds	0.0196	3.72e-06	FALSE	FALSE	TRUE	0.244	TRUE
rs72976751	4	86725959	Venous thromboembolism	Kidney Cancer	A	T	A	T	0.8635	0.8736	0.0565	0.0087	8.66e-11	70878	1056326	1127204	-0.0141	0.0271	0.6036	10784	20406	31190	log odds	0.002	0.0001	log odds	0.0196	6.65e-06	TRUE	FALSE	TRUE	0.359	TRUE
rs35225200	4	103146888	Venous thromboembolism	Kidney Cancer	A	C	A	C	0.919	0.9124	-0.0645	0.0115	1.89e-08	71771	1059740	1131511	0.0483	0.034	0.1559	10784	20406	31190	log odds	0.002	0.0001	log odds	0.0196	5.74e-05	FALSE	FALSE	TRUE	0.812	TRUE
rs2066864	4	155525695	Venous thromboembolism	Kidney Cancer	A	G	A	G	0.249	0.2424	0.2095	0.0067	1e-200	71771	1059740	1131511	-0.0211	0.021	0.3152	10784	20406	31190	log odds	0.002	0.0025	log odds	0.0196	2.49e-05	FALSE	FALSE	TRUE	4.24e-07	TRUE
rs3756011	4	187206249	Venous thromboembolism	Kidney Cancer	A	C	A	C	0.4039	0.3956	0.1993	0.006	1e-200	70878	1056326	1127204	0.0352	0.0189	0.06252	10784	20406	31190	log odds	0.002	0.0029	log odds	0.0196	8.98e-05	FALSE	FALSE	TRUE	5.5e-07	TRUE
rs16867574	5	38708554	Venous thromboembolism	Kidney Cancer	T	C	T	C	0.7137	0.7156	-0.0494	0.0065	3.46e-14	70878	1056326	1127204	0.0184	0.0202	0.3636	10784	20406	31190	log odds	0.002	0.0002	log odds	0.0196	2.1e-05	FALSE	FALSE	TRUE	0.383	TRUE
rs4235677	5	72925091	Venous thromboembolism	Kidney Cancer	A	G	A	G	0.5222	0.5175	-0.033	0.0059	2.39e-08	70878	1056326	1127204	0.0128	0.0182	0.4804	10784	20406	31190	log odds	0.002	0.0001	log odds	0.0196	1.24e-05	FALSE	FALSE	TRUE	0.53	TRUE
rs251339	5	96235038	Venous thromboembolism	Kidney Cancer	T	C	T	C	0.4672	0.4713	-0.0371	0.0059	2.78e-10	71771	1059740	1131511	0.0006	0.0181	0.9732	10784	20406	31190	log odds	0.002	0.0001	log odds	0.0196	2.73e-08	FALSE	FALSE	TRUE	0.257	TRUE
rs214059	6	25536937	Venous thromboembolism	Kidney Cancer	T	C	T	C	0.4328	0.4422	0.037	0.0059	4.89e-10	71771	1059740	1131511	0.0367	0.0182	0.04325	10784	20406	31190	log odds	0.002	0.0001	log odds	0.0196	0.000101	FALSE	FALSE	TRUE	0.994	TRUE
rs2754251	6	88385949	Venous thromboembolism	Kidney Cancer	A	G	A	G	0.0584	0.0507	0.0715	0.0129	2.65e-08	70878	1056326	1127204	0.0303	0.0456	0.5065	10784	20406	31190	log odds	0.002	0.0001	log odds	0.0196	1.33e-05	FALSE	FALSE	TRUE	0.529	TRUE
rs9390460	6	147694334	Venous thromboembolism	Kidney Cancer	T	C	T	C	0.4833	0.4785	-0.0498	0.0059	4.96e-17	71771	1059740	1131511	-0.0017	0.0182	0.9271	10784	20406	31190	log odds	0.002	0.0002	log odds	0.0196	2.19e-07	FALSE	FALSE	TRUE	0.134	TRUE
rs1513275	7	28259233	Venous thromboembolism	Kidney Cancer	T	C	T	C	0.7939	0.7783	0.0496	0.0076	5.66e-11	70878	1056326	1127204	-0.0432	0.0224	0.05387	10784	20406	31190	log odds	0.002	0.0001	log odds	0.0196	9.71e-05	FALSE	FALSE	TRUE	0.891	TRUE
rs370720	8	9168146	Venous thromboembolism	Kidney Cancer	T	C	T	C	0.0646	0.0535	0.0727	0.0127	1.04e-08	70878	1056326	1127204	-0.0324	0.0424	0.4442	10784	20406	31190	log odds	0.002	0.0001	log odds	0.0196	1.63e-05	FALSE	FALSE	TRUE	0.513	TRUE
rs2726950	8	27806764	Venous thromboembolism	Kidney Cancer	A	G	A	G	0.6917	0.6995	-0.0589	0.0064	3.53e-20	70878	1056326	1127204	-0.0034	0.0198	0.862	10784	20406	31190	log odds	0.002	0.0002	log odds	0.0196	7.38e-07	FALSE	FALSE	TRUE	0.111	TRUE
rs6993770	8	106581528	Venous thromboembolism	Kidney Cancer	A	T	A	T	0.7239	0.7273	0.0741	0.0066	4.61e-29	71771	1059740	1131511	-0.0278	0.0205	0.1758	10784	20406	31190	log odds	0.002	0.0003	log odds	0.0196	4.64e-05	TRUE	FALSE	TRUE	0.195	TRUE
rs10820606	9	99192919	Venous thromboembolism	Kidney Cancer	A	C	A	C	0.7689	0.7653	0.0489	0.0084	6.29e-09	57001	661566	718567	0.0061	0.0241	0.7993	10784	20406	31190	log odds	0.002	0.0001	log odds	0.0196	2.03e-06	FALSE	FALSE	TRUE	0.267	TRUE
rs687289	9	136137106	Venous thromboembolism	Kidney Cancer	A	G	A	G	0.3584	0.3642	0.2914	0.006	1e-200	71771	1059740	1131511	-0.0371	0.0187	0.04701	10784	20406	31190	log odds	0.002	0.0059	log odds	0.0196	9.72e-05	FALSE	FALSE	TRUE	4.04e-14	TRUE
rs1243184	10	21931937	Venous thromboembolism	Kidney Cancer	T	C	T	C	0.6756	0.6683	-0.0372	0.0063	3.87e-09	70878	1056326	1127204	-0.0483	0.0193	0.01236	10784	20406	31190	log odds	0.002	0.0001	log odds	0.0196	0.000156	FALSE	FALSE	FALSE	0.743	FALSE
rs10763665	10	28771491	Venous thromboembolism	Kidney Cancer	C	G	C	G	0.5783	0.5911	-0.0342	0.0062	3.13e-08	70878	1056326	1127204	-0.0206	0.0189	0.2746	10784	20406	31190	log odds	0.002	0.0001	log odds	0.0196	3.11e-05	TRUE	TRUE	TRUE	0.674	FALSE
rs78707713	10	71245276	Venous thromboembolism	Kidney Cancer	T	C	T	C	0.8801	0.8743	0.2141	0.0095	1.02e-111	70878	1056326	1127204	0.015	0.0282	0.5935	10784	20406	31190	log odds	0.002	0.0015	log odds	0.0196	7.54e-06	FALSE	FALSE	TRUE	5.37e-05	TRUE
rs57866767	10	96023077	Venous thromboembolism	Kidney Cancer	T	C	T	C	0.5684	0.5492	-0.0391	0.0059	4.64e-11	71771	1059740	1131511	0.0516	0.0182	0.004542	10784	20406	31190	log odds	0.002	0.0001	log odds	0.0196	0.000201	FALSE	FALSE	FALSE	0.693	FALSE
rs10886430	10	121010256	Venous thromboembolism	Kidney Cancer	A	G	A	G	0.8806	0.8795	-0.1164	0.0096	3.59e-34	70878	1056326	1127204	0.0396	0.0284	0.164	10784	20406	31190	log odds	0.002	0.0004	log odds	0.0196	5.1e-05	FALSE	FALSE	TRUE	0.124	TRUE
rs12800654	11	16243320	Venous thromboembolism	Kidney Cancer	A	G	A	G	0.8982	0.8918	-0.0559	0.0099	1.63e-08	70878	1056326	1127204	-0.0336	0.0294	0.2524	10784	20406	31190	log odds	0.002	0.0001	log odds	0.0196	3.28e-05	FALSE	FALSE	TRUE	0.686	TRUE
rs4755476	11	32980428	Venous thromboembolism	Kidney Cancer	T	G	T	G	0.8447	0.8482	0.0507	0.0084	1.5e-09	70878	1056326	1127204	0.0279	0.0252	0.2682	10784	20406	31190	log odds	0.002	0.0001	log odds	0.0196	3.07e-05	FALSE	FALSE	TRUE	0.604	TRUE
rs55777218	11	60070946	Venous thromboembolism	Kidney Cancer	T	C	T	C	0.6403	0.6407	-0.0341	0.0062	2.92e-08	71771	1059740	1131511	-0.0416	0.0189	0.02765	10784	20406	31190	log odds	0.002	0.0001	log odds	0.0196	0.000121	FALSE	FALSE	FALSE	0.824	FALSE
rs174551	11	61573684	Venous thromboembolism	Kidney Cancer	T	C	T	C	0.6552	0.6839	0.0679	0.0065	8.66e-26	66870	866589	933459	0.0329	0.0197	0.09476	10784	20406	31190	log odds	0.002	0.0003	log odds	0.0196	7.14e-05	FALSE	FALSE	TRUE	0.292	TRUE
rs1145656	11	73305859	Venous thromboembolism	Kidney Cancer	A	C	A	C	0.8171	0.7968	-0.0442	0.0079	2e-08	70878	1056326	1127204	-0.038	0.0239	0.112	10784	20406	31190	log odds	0.002	0.0001	log odds	0.0196	7.05e-05	FALSE	FALSE	TRUE	0.909	TRUE
rs1997547	11	114002744	Venous thromboembolism	Kidney Cancer	A	G	A	G	0.322	0.3239	-0.0373	0.0063	3.35e-09	70878	1056326	1127204	0.025	0.0193	0.1964	10784	20406	31190	log odds	0.002	0.0001	log odds	0.0196	4.15e-05	FALSE	FALSE	TRUE	0.72	TRUE
rs35257264	11	126296816	Venous thromboembolism	Kidney Cancer	T	C	T	C	0.023	0.0232	0.1522	0.0203	6.03e-14	70878	1056326	1127204	0.0348	0.0652	0.5931	10784	20406	31190	log odds	0.002	0.0002	log odds	0.0196	8.25e-06	FALSE	FALSE	TRUE	0.276	TRUE
rs7135039	12	6160614	Venous thromboembolism	Kidney Cancer	T	C	T	C	0.3641	0.3594	0.072	0.0061	1.2e-31	71771	1059740	1131511	-0.005	0.0193	0.7934	10784	20406	31190	log odds	0.002	0.0004	log odds	0.0196	1.75e-06	FALSE	FALSE	TRUE	0.0447	TRUE
rs4759076	12	54729872	Venous thromboembolism	Kidney Cancer	T	C	T	C	0.5343	0.5453	0.0525	0.0063	6.35e-17	68804	1031783	1100587	0.0161	0.0185	0.3857	10784	20406	31190	log odds	0.002	0.0002	log odds	0.0196	1.95e-05	FALSE	FALSE	TRUE	0.259	TRUE
rs56750693	12	112144586	Venous thromboembolism	Kidney Cancer	A	T	A	T	0.7139	0.6881	0.0676	0.0084	7.03e-16	54727	629016	683743	-0.0097	0.0225	0.6665	10784	20406	31190	log odds	0.002	0.0003	log odds	0.0196	6.13e-06	TRUE	FALSE	TRUE	0.11	TRUE
rs2851436	12	123667354	Venous thromboembolism	Kidney Cancer	T	G	T	G	0.7941	0.7854	0.0471	0.0074	1.78e-10	71771	1059740	1131511	-0.0457	0.0224	0.04074	10784	20406	31190	log odds	0.002	0.0001	log odds	0.0196	0.000106	FALSE	FALSE	TRUE	0.981	TRUE
rs3211752	13	113787459	Venous thromboembolism	Kidney Cancer	A	G	A	G	0.5191	0.511	-0.0515	0.0061	3.92e-17	70878	1056326	1127204	0.0166	0.0201	0.41	10784	20406	31190	log odds	0.002	0.0002	log odds	0.0196	2.09e-05	FALSE	FALSE	TRUE	0.278	TRUE
rs8004077	14	58846731	Venous thromboembolism	Kidney Cancer	A	G	A	G	0.7356	0.7545	0.0434	0.0068	1.32e-10	71771	1059740	1131511	-0.0384	0.0212	0.07054	10784	20406	31190	log odds	0.002	0.0001	log odds	0.0196	8.25e-05	FALSE	FALSE	TRUE	0.867	TRUE
rs61990092	14	92289301	Venous thromboembolism	Kidney Cancer	T	C	T	C	0.3311	0.3315	0.0588	0.0062	3.73e-21	70878	1056326	1127204	0.0255	0.0192	0.1836	10784	20406	31190	log odds	0.002	0.0002	log odds	0.0196	4.37e-05	FALSE	FALSE	TRUE	0.329	TRUE
rs4906229	14	103057511	Venous thromboembolism	Kidney Cancer	A	C	A	C	0.2518	0.2425	0.0402	0.0069	6.71e-09	70878	1056326	1127204	0.0066	0.0215	0.7576	10784	20406	31190	log odds	0.002	0.0001	log odds	0.0196	2.43e-06	FALSE	FALSE	TRUE	0.363	TRUE
rs141866277	15	43950699	Venous thromboembolism	Kidney Cancer	A	T	A	T	0.9746	0.9685	0.1681	0.0211	1.74e-15	71571	1051733	1123304	-0.0479	0.0531	0.3676	10784	20406	31190	log odds	0.002	0.0002	log odds	0.0196	2.1e-05	TRUE	FALSE	TRUE	0.255	TRUE
rs340009	15	60899639	Venous thromboembolism	Kidney Cancer	A	C	A	C	0.3981	0.3921	-0.0335	0.006	2.88e-08	71771	1059740	1131511	0.0153	0.0185	0.4078	10784	20406	31190	log odds	0.002	0.0001	log odds	0.0196	1.69e-05	FALSE	FALSE	TRUE	0.578	TRUE
rs7183672	15	96101018	Venous thromboembolism	Kidney Cancer	A	G	A	G	0.6742	0.6817	-0.0357	0.0064	2.12e-08	70878	1056326	1127204	0.0013	0.02	0.9495	10784	20406	31190	log odds	0.002	0.0001	log odds	0.0196	1.11e-07	FALSE	FALSE	TRUE	0.316	TRUE
rs12443808	16	30996871	Venous thromboembolism	Kidney Cancer	C	G	C	G	0.4142	0.4875	0.0437	0.0063	4.86e-12	71571	1051733	1123304	0.016	0.0209	0.4437	10784	20406	31190	log odds	0.002	0.0001	log odds	0.0196	1.94e-05	TRUE	TRUE	TRUE	0.4	FALSE
rs62044142	16	81868968	Venous thromboembolism	Kidney Cancer	A	C	A	C	0.8573	0.8594	-0.0957	0.0101	3.62e-21	51926	644580	696506	-0.0319	0.027	0.2375	10784	20406	31190	log odds	0.002	0.0003	log odds	0.0196	3.71e-05	FALSE	FALSE	TRUE	0.172	TRUE
rs28634651	16	88553198	Venous thromboembolism	Kidney Cancer	T	C	T	C	0.6229	0.63	0.0497	0.0065	2.59e-14	66756	874773	941529	0.014	0.0198	0.4789	10784	20406	31190	log odds	0.002	0.0002	log odds	0.0196	1.39e-05	FALSE	FALSE	TRUE	0.282	TRUE
rs4790311	17	1979188	Venous thromboembolism	Kidney Cancer	T	C	T	C	0.3974	0.3956	-0.0475	0.006	3.19e-15	70878	1056326	1127204	-0.0063	0.0185	0.7332	10784	20406	31190	log odds	0.002	0.0002	log odds	0.0196	2.89e-06	FALSE	FALSE	TRUE	0.209	TRUE
rs11078659	17	6903944	Venous thromboembolism	Kidney Cancer	A	G	A	G	0.5069	0.5061	-0.0352	0.0059	1.8e-09	71771	1059740	1131511	-0.0143	0.0181	0.4297	10784	20406	31190	log odds	0.002	0.0001	log odds	0.0196	1.55e-05	FALSE	FALSE	TRUE	0.515	TRUE
rs536327	17	27857698	Venous thromboembolism	Kidney Cancer	T	C	T	C	0.4764	0.4792	0.0335	0.006	2.84e-08	67911	1028369	1096280	0.0018	0.018	0.9211	10784	20406	31190	log odds	0.002	0.0001	log odds	0.0196	2.46e-07	FALSE	FALSE	TRUE	0.325	TRUE
rs1801690	17	64208285	Venous thromboembolism	Kidney Cancer	C	G	C	G	0.9406	0.9395	0.0702	0.0127	3.18e-08	71677	1057399	1129076	-0.052	0.0385	0.1765	10784	20406	31190	log odds	0.002	0.0001	log odds	0.0196	4.6e-05	TRUE	FALSE	TRUE	0.788	TRUE
rs8109681	19	10738836	Venous thromboembolism	Kidney Cancer	A	G	A	G	0.2133	0.2145	-0.1137	0.0073	9.19e-55	71771	1059740	1131511	0.032	0.022	0.146	10784	20406	31190	log odds	0.002	0.0007	log odds	0.0196	5.21e-05	FALSE	FALSE	TRUE	0.0365	TRUE
rs2545774	19	41287674	Venous thromboembolism	Kidney Cancer	T	C	T	C	0.2592	0.2946	-0.0422	0.0069	8.42e-10	70878	1056326	1127204	0.0122	0.0208	0.5577	10784	20406	31190	log odds	0.002	0.0001	log odds	0.0196	9.39e-06	FALSE	FALSE	TRUE	0.42	TRUE
rs1654425	19	55538980	Venous thromboembolism	Kidney Cancer	T	C	T	C	0.1551	0.1644	-0.0847	0.0084	7.33e-24	71771	1059740	1131511	0.0053	0.0252	0.8337	10784	20406	31190	log odds	0.002	0.0003	log odds	0.0196	1.17e-06	FALSE	FALSE	TRUE	0.0733	TRUE
rs117390891	20	23168526	Venous thromboembolism	Kidney Cancer	T	G	T	G	0.153	0.1663	-0.0765	0.0084	1.24e-19	70878	1056326	1127204	0.0335	0.0247	0.1739	10784	20406	31190	log odds	0.002	0.0002	log odds	0.0196	4.69e-05	FALSE	FALSE	TRUE	0.345	TRUE
rs6087685	20	33777612	Venous thromboembolism	Kidney Cancer	C	G	C	G	0.2976	0.2878	0.112	0.0064	9.06e-68	71771	1059740	1131511	0.0061	0.0198	0.7581	10784	20406	31190	log odds	0.002	0.0008	log odds	0.0196	2.32e-06	TRUE	FALSE	TRUE	0.00259	TRUE
rs9611844	22	43115776	Venous thromboembolism	Kidney Cancer	C	G	C	G	0.118	0.1294	0.0757	0.0091	7.94e-17	70878	1056326	1127204	-0.0051	0.0273	0.8519	10784	20406	31190	log odds	0.002	0.0002	log odds	0.0196	8.92e-07	TRUE	FALSE	TRUE	0.158	TRUE
rs9442571	1	9349611	Venous thromboembolism	Oesophageal cancer	A	T	A	T	0.1419	0.1419	0.0495	0.0086	1.07e-08	70878	1056326	1127204	0.0164	0.0428	0.7025	4112	17159	21271	log odds	0.002	0.0001	log odds	0.0078	9.93e-06	TRUE	TRUE	TRUE	0.613	TRUE
rs12753797	1	77981959	Venous thromboembolism	Oesophageal cancer	A	G	A	G	0.2031	0.2031	0.0435	0.0073	3.04e-09	70878	1056326	1127204	0.0402	0.0347	0.2463	4112	17159	21271	log odds	0.002	0.0001	log odds	0.0078	7.91e-05	FALSE	FALSE	TRUE	0.953	TRUE
rs1775815	1	118148830	Venous thromboembolism	Oesophageal cancer	T	G	T	G	0.5797	0.5797	0.0381	0.0061	3.33e-10	70878	1056326	1127204	-0.0313	0.0276	0.2558	4112	17159	21271	log odds	0.002	0.0001	log odds	0.0078	7.25e-05	FALSE	FALSE	TRUE	0.883	TRUE
rs76798800	1	154994978	Venous thromboembolism	Oesophageal cancer	T	G	T	G	0.2563	0.2563	0.0389	0.0067	7.64e-09	71771	1059740	1131511	-0.0236	0.0328	0.4718	4112	17159	21271	log odds	0.002	0.0001	log odds	0.0078	3.23e-05	FALSE	FALSE	TRUE	0.77	TRUE
rs6025	1	169519049	Venous thromboembolism	Oesophageal cancer	T	C	T	C	0.0262	0.0262	1.0904	0.0159	1e-200	70793	1055476	1126269	-0.0219	0.0898	0.8073	4112	17159	21271	log odds	0.002	0.0082	log odds	0.0078	3.73e-06	FALSE	FALSE	TRUE	1.41e-12	TRUE
rs4540639	1	192104320	Venous thromboembolism	Oesophageal cancer	C	G	C	G	0.4675	0.4675	0.0346	0.006	6.88e-09	70878	1056326	1127204	0.0414	0.0272	0.1279	4112	17159	21271	log odds	0.002	0.0001	log odds	0.0078	0.00013	TRUE	TRUE	FALSE	0.882	FALSE
rs2842700	1	207282149	Venous thromboembolism	Oesophageal cancer	A	C	A	C	0.0575	0.0575	0.1171	0.013	2.5e-19	70878	1056326	1127204	-0.0447	0.0653	0.4934	4112	17159	21271	log odds	0.002	0.0002	log odds	0.0078	3.32e-05	FALSE	FALSE	TRUE	0.464	TRUE
rs3811444	1	248039451	Venous thromboembolism	Oesophageal cancer	T	C	T	C	0.3401	0.3401	-0.0429	0.0062	4.45e-12	71771	1059740	1131511	0.0023	0.03	0.9387	4112	17159	21271	log odds	0.002	0.0001	log odds	0.0078	3.61e-07	FALSE	FALSE	TRUE	0.399	TRUE
rs1867312	2	68619981	Venous thromboembolism	Oesophageal cancer	A	C	A	C	0.56	0.56	-0.0534	0.0059	2.42e-19	71771	1059740	1131511	-0.0015	0.0273	0.9567	4112	17159	21271	log odds	0.002	0.0002	log odds	0.0078	1.69e-07	FALSE	FALSE	TRUE	0.259	TRUE
rs1158867	2	128177377	Venous thromboembolism	Oesophageal cancer	T	C	T	C	0.58	0.58	-0.0658	0.0059	7.01e-29	71771	1059740	1131511	0.0052	0.0276	0.8513	4112	17159	21271	log odds	0.002	0.0003	log odds	0.0078	2e-06	FALSE	FALSE	TRUE	0.19	TRUE
rs1912846	2	188325444	Venous thromboembolism	Oesophageal cancer	A	G	A	G	0.3565	0.3565	-0.0389	0.0061	2.18e-10	71771	1059740	1131511	-0.0064	0.0283	0.8198	4112	17159	21271	log odds	0.002	0.0001	log odds	0.0078	2.86e-06	FALSE	FALSE	TRUE	0.495	TRUE
rs78872368	2	198545250	Venous thromboembolism	Oesophageal cancer	C	G	C	G	0.1971	0.1971	-0.0446	0.0074	1.9e-09	71771	1059740	1131511	-0.0166	0.0347	0.6333	4112	17159	21271	log odds	0.002	0.0001	log odds	0.0078	1.33e-05	TRUE	TRUE	TRUE	0.625	TRUE
rs1047891	2	211540507	Venous thromboembolism	Oesophageal cancer	A	C	A	C	0.3149	0.3149	0.0418	0.0067	3.92e-10	70878	1056326	1127204	-0.0326	0.0307	0.2889	4112	17159	21271	log odds	0.002	0.0001	log odds	0.0078	6.98e-05	FALSE	FALSE	TRUE	0.852	TRUE
rs13412535	2	224874874	Venous thromboembolism	Oesophageal cancer	A	G	A	G	0.22	0.22	0.0525	0.0076	4.26e-12	70878	1056326	1127204	-0.0038	0.0382	0.9211	4112	17159	21271	log odds	0.002	0.0001	log odds	0.0078	7.53e-07	FALSE	FALSE	TRUE	0.377	TRUE
rs13084580	3	39188182	Venous thromboembolism	Oesophageal cancer	T	C	T	C	0.1077	0.1077	0.0811	0.0095	2.01e-17	71771	1059740	1131511	-0.0095	0.0437	0.8278	4112	17159	21271	log odds	0.002	0.0002	log odds	0.0078	2.64e-06	FALSE	FALSE	TRUE	0.332	TRUE
rs9866664	3	90437988	Venous thromboembolism	Oesophageal cancer	A	G	A	G	0.5128	0.5128	0.0462	0.0063	1.38e-13	70878	1056326	1127204	0.0065	0.0303	0.8304	4112	17159	21271	log odds	0.002	0.0002	log odds	0.0078	3.21e-06	FALSE	FALSE	TRUE	0.385	TRUE
rs9854955	3	156795525	Venous thromboembolism	Oesophageal cancer	A	G	A	G	0.5978	0.5978	0.0396	0.0064	5.62e-10	71771	1059740	1131511	-0.0323	0.0288	0.2626	4112	17159	21271	log odds	0.002	0.0001	log odds	0.0078	7.62e-05	FALSE	FALSE	TRUE	0.875	TRUE
rs710446	3	186459927	Venous thromboembolism	Oesophageal cancer	T	C	T	C	0.592	0.592	-0.0452	0.0059	2.12e-14	71771	1059740	1131511	0.0215	0.0274	0.432	4112	17159	21271	log odds	0.002	0.0001	log odds	0.0078	3.4e-05	FALSE	FALSE	TRUE	0.61	TRUE
rs72976751	4	86725959	Venous thromboembolism	Oesophageal cancer	A	T	A	T	0.8635	0.8635	0.0565	0.0087	8.66e-11	70878	1056326	1127204	0.0267	0.0406	0.5096	4112	17159	21271	log odds	0.002	0.0001	log odds	0.0078	2.56e-05	TRUE	TRUE	TRUE	0.654	TRUE
rs35225200	4	103146888	Venous thromboembolism	Oesophageal cancer	A	C	A	C	0.919	0.919	-0.0645	0.0115	1.89e-08	71771	1059740	1131511	-0.0468	0.0547	0.3925	4112	17159	21271	log odds	0.002	0.0001	log odds	0.0078	4.92e-05	FALSE	FALSE	TRUE	0.832	TRUE
rs2066864	4	155525695	Venous thromboembolism	Oesophageal cancer	A	G	A	G	0.249	0.249	0.2095	0.0067	1e-200	71771	1059740	1131511	0.0083	0.0316	0.7929	4112	17159	21271	log odds	0.002	0.0025	log odds	0.0078	3.91e-06	FALSE	FALSE	TRUE	0.000146	TRUE
rs3756011	4	187206249	Venous thromboembolism	Oesophageal cancer	A	C	A	C	0.4039	0.4039	0.1993	0.006	1e-200	70878	1056326	1127204	0.0216	0.0278	0.4357	4112	17159	21271	log odds	0.002	0.0029	log odds	0.0078	3.41e-05	FALSE	FALSE	TRUE	0.000137	TRUE
rs16867574	5	38708554	Venous thromboembolism	Oesophageal cancer	T	C	T	C	0.7137	0.7137	-0.0494	0.0065	3.46e-14	70878	1056326	1127204	0.0279	0.0304	0.3584	4112	17159	21271	log odds	0.002	0.0002	log odds	0.0078	4.85e-05	FALSE	FALSE	TRUE	0.671	TRUE
rs4235677	5	72925091	Venous thromboembolism	Oesophageal cancer	A	G	A	G	0.5222	0.5222	-0.033	0.0059	2.39e-08	70878	1056326	1127204	-0.0084	0.0273	0.7585	4112	17159	21271	log odds	0.002	0.0001	log odds	0.0078	5.35e-06	FALSE	FALSE	TRUE	0.59	TRUE
rs251339	5	96235038	Venous thromboembolism	Oesophageal cancer	T	C	T	C	0.4672	0.4672	-0.0371	0.0059	2.78e-10	71771	1059740	1131511	0.0078	0.0271	0.7741	4112	17159	21271	log odds	0.002	0.0001	log odds	0.0078	4.6e-06	FALSE	FALSE	TRUE	0.522	TRUE
rs214059	6	25536937	Venous thromboembolism	Oesophageal cancer	T	C	T	C	0.4328	0.4328	0.037	0.0059	4.89e-10	71771	1059740	1131511	-0.0023	0.0273	0.9331	4112	17159	21271	log odds	0.002	0.0001	log odds	0.0078	3.95e-07	FALSE	FALSE	TRUE	0.451	TRUE
rs2754251	6	88385949	Venous thromboembolism	Oesophageal cancer	A	G	A	G	0.0584	0.0584	0.0715	0.0129	2.65e-08	70878	1056326	1127204	0.0675	0.0599	0.2599	4112	17159	21271	log odds	0.002	0.0001	log odds	0.0078	7.53e-05	FALSE	FALSE	TRUE	0.965	TRUE
rs9390460	6	147694334	Venous thromboembolism	Oesophageal cancer	T	C	T	C	0.4833	0.4833	-0.0498	0.0059	4.96e-17	71771	1059740	1131511	-0.0054	0.0274	0.8451	4112	17159	21271	log odds	0.002	0.0002	log odds	0.0078	2.21e-06	FALSE	FALSE	TRUE	0.331	TRUE
rs1513275	7	28259233	Venous thromboembolism	Oesophageal cancer	T	C	T	C	0.7939	0.7939	0.0496	0.0076	5.66e-11	70878	1056326	1127204	0.0426	0.0336	0.205	4112	17159	21271	log odds	0.002	0.0001	log odds	0.0078	9.07e-05	FALSE	FALSE	TRUE	0.902	TRUE
rs370720	8	9168146	Venous thromboembolism	Oesophageal cancer	T	C	T	C	0.0646	0.0646	0.0727	0.0127	1.04e-08	70878	1056326	1127204	0.0541	0.0601	0.3679	4112	17159	21271	log odds	0.002	0.0001	log odds	0.0078	5.33e-05	FALSE	FALSE	TRUE	0.84	TRUE
rs2726950	8	27806764	Venous thromboembolism	Oesophageal cancer	A	G	A	G	0.6917	0.6917	-0.0589	0.0064	3.53e-20	70878	1056326	1127204	0.0227	0.0298	0.4456	4112	17159	21271	log odds	0.002	0.0002	log odds	0.0078	3.35e-05	FALSE	FALSE	TRUE	0.465	TRUE
rs6993770	8	106581528	Venous thromboembolism	Oesophageal cancer	A	T	A	T	0.7239	0.7239	0.0741	0.0066	4.61e-29	71771	1059740	1131511	0.007	0.0307	0.8194	4112	17159	21271	log odds	0.002	0.0003	log odds	0.0078	2.98e-06	TRUE	TRUE	TRUE	0.188	TRUE
rs10820606	9	99192919	Venous thromboembolism	Oesophageal cancer	A	C	A	C	0.7689	0.7689	0.0489	0.0084	6.29e-09	57001	661566	718567	-0.0055	0.0332	0.868	4112	17159	21271	log odds	0.002	0.0001	log odds	0.0078	1.63e-06	FALSE	FALSE	TRUE	0.425	TRUE
rs687289	9	136137106	Venous thromboembolism	Oesophageal cancer	A	G	A	G	0.3584	0.3584	0.2914	0.006	1e-200	71771	1059740	1131511	-0.0392	0.0288	0.1736	4112	17159	21271	log odds	0.002	0.0059	log odds	0.0078	0.000108	FALSE	FALSE	TRUE	1.31e-07	TRUE
rs1243184	10	21931937	Venous thromboembolism	Oesophageal cancer	T	C	T	C	0.6756	0.6756	-0.0372	0.0063	3.87e-09	70878	1056326	1127204	0.0239	0.0291	0.4109	4112	17159	21271	log odds	0.002	0.0001	log odds	0.0078	3.81e-05	FALSE	FALSE	TRUE	0.786	TRUE
rs10763665	10	28771491	Venous thromboembolism	Oesophageal cancer	C	G	C	G	0.5783	0.5783	-0.0342	0.0062	3.13e-08	70878	1056326	1127204	0.0463	0.0291	0.1116	4112	17159	21271	log odds	0.002	0.0001	log odds	0.0078	0.000159	TRUE	TRUE	FALSE	0.793	FALSE
rs78707713	10	71245276	Venous thromboembolism	Oesophageal cancer	T	C	T	C	0.8801	0.8801	0.2141	0.0095	1.02e-111	70878	1056326	1127204	0.0209	0.0426	0.6242	4112	17159	21271	log odds	0.002	0.0015	log odds	0.0078	1.41e-05	FALSE	FALSE	TRUE	0.00573	TRUE
rs57866767	10	96023077	Venous thromboembolism	Oesophageal cancer	T	C	T	C	0.5684	0.5684	-0.0391	0.0059	4.64e-11	71771	1059740	1131511	0.0282	0.0275	0.305	4112	17159	21271	log odds	0.002	0.0001	log odds	0.0078	5.93e-05	FALSE	FALSE	TRUE	0.813	TRUE
rs10886430	10	121010256	Venous thromboembolism	Oesophageal cancer	A	G	A	G	0.8806	0.8806	-0.1164	0.0096	3.59e-34	70878	1056326	1127204	0.0029	0.0448	0.9487	4112	17159	21271	log odds	0.002	0.0004	log odds	0.0078	2.69e-07	FALSE	FALSE	TRUE	0.108	TRUE
rs12800654	11	16243320	Venous thromboembolism	Oesophageal cancer	A	G	A	G	0.8982	0.8982	-0.0559	0.0099	1.63e-08	70878	1056326	1127204	-0.0393	0.0441	0.3723	4112	17159	21271	log odds	0.002	0.0001	log odds	0.0078	4.27e-05	FALSE	FALSE	TRUE	0.826	TRUE
rs4755476	11	32980428	Venous thromboembolism	Oesophageal cancer	T	G	T	G	0.8447	0.8447	0.0507	0.0084	1.5e-09	70878	1056326	1127204	0.0252	0.0382	0.5097	4112	17159	21271	log odds	0.002	0.0001	log odds	0.0078	2.54e-05	FALSE	FALSE	TRUE	0.686	TRUE
rs55777218	11	60070946	Venous thromboembolism	Oesophageal cancer	T	C	T	C	0.6403	0.6403	-0.0341	0.0062	2.92e-08	71771	1059740	1131511	0.0158	0.0283	0.5761	4112	17159	21271	log odds	0.002	0.0001	log odds	0.0078	1.75e-05	FALSE	FALSE	TRUE	0.701	TRUE
rs174551	11	61573684	Venous thromboembolism	Oesophageal cancer	T	C	T	C	0.6552	0.6552	0.0679	0.0065	8.66e-26	66870	866589	933459	-0.0212	0.029	0.4649	4112	17159	21271	log odds	0.002	0.0003	log odds	0.0078	3.08e-05	FALSE	FALSE	TRUE	0.331	TRUE
rs1145656	11	73305859	Venous thromboembolism	Oesophageal cancer	A	C	A	C	0.8171	0.8171	-0.0442	0.0079	2e-08	70878	1056326	1127204	0.031	0.0391	0.4277	4112	17159	21271	log odds	0.002	0.0001	log odds	0.0078	4.38e-05	FALSE	FALSE	TRUE	0.824	TRUE
rs1997547	11	114002744	Venous thromboembolism	Oesophageal cancer	A	G	A	G	0.322	0.322	-0.0373	0.0063	3.35e-09	70878	1056326	1127204	0.0083	0.0294	0.7769	4112	17159	21271	log odds	0.002	0.0001	log odds	0.0078	4.57e-06	FALSE	FALSE	TRUE	0.552	TRUE
rs35257264	11	126296816	Venous thromboembolism	Oesophageal cancer	T	C	T	C	0.023	0.023	0.1522	0.0203	6.03e-14	70878	1056326	1127204	-0.0398	0.0972	0.6822	4112	17159	21271	log odds	0.002	0.0002	log odds	0.0078	1.09e-05	FALSE	FALSE	TRUE	0.464	TRUE
rs7135039	12	6160614	Venous thromboembolism	Oesophageal cancer	T	C	T	C	0.3641	0.3641	0.072	0.0061	1.2e-31	71771	1059740	1131511	0.0219	0.0289	0.448	4112	17159	21271	log odds	0.002	0.0004	log odds	0.0078	3.37e-05	FALSE	FALSE	TRUE	0.291	TRUE
rs4759076	12	54729872	Venous thromboembolism	Oesophageal cancer	T	C	T	C	0.5343	0.5343	0.0525	0.0063	6.35e-17	68804	1031783	1100587	0.01	0.0277	0.7182	4112	17159	21271	log odds	0.002	0.0002	log odds	0.0078	7.56e-06	FALSE	FALSE	TRUE	0.353	TRUE
rs56750693	12	112144586	Venous thromboembolism	Oesophageal cancer	A	T	A	T	0.7139	0.7139	0.0676	0.0084	7.03e-16	54727	629016	683743	0.0082	0.0351	0.8151	4112	17159	21271	log odds	0.002	0.0003	log odds	0.0078	4.18e-06	TRUE	TRUE	TRUE	0.242	TRUE
rs2851436	12	123667354	Venous thromboembolism	Oesophageal cancer	T	G	T	G	0.7941	0.7941	0.0471	0.0074	1.78e-10	71771	1059740	1131511	-0.0574	0.0335	0.0869	4112	17159	21271	log odds	0.002	0.0001	log odds	0.0078	0.000163	FALSE	FALSE	FALSE	0.858	FALSE
rs3211752	13	113787459	Venous thromboembolism	Oesophageal cancer	A	G	A	G	0.5191	0.5191	-0.0515	0.0061	3.92e-17	70878	1056326	1127204	0.0113	0.0338	0.7376	4112	17159	21271	log odds	0.002	0.0002	log odds	0.0078	9.69e-06	FALSE	FALSE	TRUE	0.379	TRUE
rs8004077	14	58846731	Venous thromboembolism	Oesophageal cancer	A	G	A	G	0.7356	0.7356	0.0434	0.0068	1.32e-10	71771	1059740	1131511	-0.0285	0.0313	0.3621	4112	17159	21271	log odds	0.002	0.0001	log odds	0.0078	4.79e-05	FALSE	FALSE	TRUE	0.772	TRUE
rs61990092	14	92289301	Venous thromboembolism	Oesophageal cancer	T	C	T	C	0.3311	0.3311	0.0588	0.0062	3.73e-21	70878	1056326	1127204	-0.0194	0.029	0.5047	4112	17159	21271	log odds	0.002	0.0002	log odds	0.0078	2.54e-05	FALSE	FALSE	TRUE	0.417	TRUE
rs4906229	14	103057511	Venous thromboembolism	Oesophageal cancer	A	C	A	C	0.2518	0.2518	0.0402	0.0069	6.71e-09	70878	1056326	1127204	0.029	0.0318	0.3624	4112	17159	21271	log odds	0.002	0.0001	log odds	0.0078	4.8e-05	FALSE	FALSE	TRUE	0.831	TRUE
rs141866277	15	43950699	Venous thromboembolism	Oesophageal cancer	A	T	A	T	0.9746	0.9746	0.1681	0.0211	1.74e-15	71571	1051733	1123304	0.0438	0.0888	0.6218	4112	17159	21271	log odds	0.002	0.0002	log odds	0.0078	1.45e-05	TRUE	TRUE	TRUE	0.389	TRUE
rs340009	15	60899639	Venous thromboembolism	Oesophageal cancer	A	C	A	C	0.3981	0.3981	-0.0335	0.006	2.88e-08	71771	1059740	1131511	0.0256	0.0279	0.3589	4112	17159	21271	log odds	0.002	0.0001	log odds	0.0078	4.77e-05	FALSE	FALSE	TRUE	0.865	TRUE
rs7183672	15	96101018	Venous thromboembolism	Oesophageal cancer	A	G	A	G	0.6742	0.6742	-0.0357	0.0064	2.12e-08	70878	1056326	1127204	-0.0442	0.0308	0.1508	4112	17159	21271	log odds	0.002	0.0001	log odds	0.0078	0.00013	FALSE	FALSE	FALSE	0.862	FALSE
rs12443808	16	30996871	Venous thromboembolism	Oesophageal cancer	C	G	C	G	0.4142	0.4142	0.0437	0.0063	4.86e-12	71571	1051733	1123304	0.0038	0.0304	0.9011	4112	17159	21271	log odds	0.002	0.0001	log odds	0.0078	1.06e-06	TRUE	TRUE	TRUE	0.389	TRUE
rs62044142	16	81868968	Venous thromboembolism	Oesophageal cancer	A	C	A	C	0.8573	0.8573	-0.0957	0.0101	3.62e-21	51926	644580	696506	0.0758	0.0403	0.06006	4112	17159	21271	log odds	0.002	0.0003	log odds	0.0078	0.000216	FALSE	FALSE	TRUE	0.77	TRUE
rs28634651	16	88553198	Venous thromboembolism	Oesophageal cancer	T	C	T	C	0.6229	0.6229	0.0497	0.0065	2.59e-14	66756	874773	941529	-0.0095	0.029	0.7423	4112	17159	21271	log odds	0.002	0.0002	log odds	0.0078	6.44e-06	FALSE	FALSE	TRUE	0.394	TRUE
rs4790311	17	1979188	Venous thromboembolism	Oesophageal cancer	T	C	T	C	0.3974	0.3974	-0.0475	0.006	3.19e-15	70878	1056326	1127204	0.0267	0.0276	0.3337	4112	17159	21271	log odds	0.002	0.0002	log odds	0.0078	5.18e-05	FALSE	FALSE	TRUE	0.655	TRUE
rs11078659	17	6903944	Venous thromboembolism	Oesophageal cancer	A	G	A	G	0.5069	0.5069	-0.0352	0.0059	1.8e-09	71771	1059740	1131511	0.0294	0.0274	0.2829	4112	17159	21271	log odds	0.002	0.0001	log odds	0.0078	6.57e-05	FALSE	FALSE	TRUE	0.899	TRUE
rs536327	17	27857698	Venous thromboembolism	Oesophageal cancer	T	C	T	C	0.4764	0.4764	0.0335	0.006	2.84e-08	67911	1028369	1096280	0.037	0.0271	0.1719	4112	17159	21271	log odds	0.002	0.0001	log odds	0.0078	0.000104	FALSE	FALSE	FALSE	0.939	FALSE
rs1801690	17	64208285	Venous thromboembolism	Oesophageal cancer	C	G	C	G	0.9406	0.9406	0.0702	0.0127	3.18e-08	71677	1057399	1129076	0.0573	0.0599	0.3387	4112	17159	21271	log odds	0.002	0.0001	log odds	0.0078	5.63e-05	TRUE	TRUE	TRUE	0.895	TRUE
rs8109681	19	10738836	Venous thromboembolism	Oesophageal cancer	A	G	A	G	0.2133	0.2133	-0.1137	0.0073	9.19e-55	71771	1059740	1131511	-0.0319	0.0334	0.3397	4112	17159	21271	log odds	0.002	0.0007	log odds	0.0078	5.21e-05	FALSE	FALSE	TRUE	0.141	TRUE
rs2545774	19	41287674	Venous thromboembolism	Oesophageal cancer	T	C	T	C	0.2592	0.2592	-0.0422	0.0069	8.42e-10	70878	1056326	1127204	-0.0468	0.0312	0.133	4112	17159	21271	log odds	0.002	0.0001	log odds	0.0078	0.000128	FALSE	FALSE	FALSE	0.929	FALSE
rs1654425	19	55538980	Venous thromboembolism	Oesophageal cancer	T	C	T	C	0.1551	0.1551	-0.0847	0.0084	7.33e-24	71771	1059740	1131511	-0.0346	0.038	0.362	4112	17159	21271	log odds	0.002	0.0003	log odds	0.0078	4.79e-05	FALSE	FALSE	TRUE	0.426	TRUE
rs117390891	20	23168526	Venous thromboembolism	Oesophageal cancer	T	G	T	G	0.153	0.153	-0.0765	0.0084	1.24e-19	70878	1056326	1127204	-0.0296	0.0386	0.4431	4112	17159	21271	log odds	0.002	0.0002	log odds	0.0078	3.46e-05	FALSE	FALSE	TRUE	0.459	TRUE
rs6087685	20	33777612	Venous thromboembolism	Oesophageal cancer	C	G	C	G	0.2976	0.2976	0.112	0.0064	9.06e-68	71771	1059740	1131511	0.0105	0.0302	0.7286	4112	17159	21271	log odds	0.002	0.0008	log odds	0.0078	7e-06	TRUE	TRUE	TRUE	0.0423	TRUE
rs9611844	22	43115776	Venous thromboembolism	Oesophageal cancer	C	G	C	G	0.118	0.118	0.0757	0.0091	7.94e-17	70878	1056326	1127204	-0.0171	0.0421	0.6847	4112	17159	21271	log odds	0.002	0.0002	log odds	0.0078	9.27e-06	TRUE	TRUE	TRUE	0.409	TRUE
rs9442571	1	9349611	Venous thromboembolism	Pancreatic cancer	A	T	A	T	0.1419	0.131669	0.0495	0.0086	1.07e-08	70878	1056326	1127204	-0.018164	0.0328153	0.5919	9055	7203	16258	log odds	0.002	0.0001	log odds	0.0231	1.15e-05	TRUE	FALSE	TRUE	0.595	TRUE
rs12753797	1	77981959	Venous thromboembolism	Pancreatic cancer	A	G	A	G	0.2031	0.174078	0.0435	0.0073	3.04e-09	70878	1056326	1127204	0.00399202	0.0270638	0.8915	9055	7203	16258	log odds	0.002	0.0001	log odds	0.0231	6.95e-07	FALSE	FALSE	TRUE	0.444	TRUE
rs1775815	1	118148830	Venous thromboembolism	Pancreatic cancer	T	G	T	G	0.5797	0.56778	0.0381	0.0061	3.33e-10	70878	1056326	1127204	0.0369752	0.0229322	0.1067	9055	7203	16258	log odds	0.002	0.0001	log odds	0.0231	0.000102	FALSE	FALSE	TRUE	0.982	TRUE
rs76798800	1	154994978	Venous thromboembolism	Pancreatic cancer	T	G	T	G	0.2563	0.253365	0.0389	0.0067	7.64e-09	71771	1059740	1131511	0.0100493	0.024789	0.6983	9055	7203	16258	log odds	0.002	0.0001	log odds	0.0231	5.79e-06	FALSE	FALSE	TRUE	0.545	TRUE
rs6025	1	169519049	Venous thromboembolism	Pancreatic cancer	T	C	T	C	0.0262	0.0316896	1.0904	0.0159	1e-200	70793	1055476	1126269	0.0763127	0.0737507	0.305	9055	7203	16258	log odds	0.002	0.0082	log odds	0.0231	5.22e-05	FALSE	FALSE	TRUE	3.07e-13	TRUE
rs4540639	1	192104320	Venous thromboembolism	Pancreatic cancer	C	G	C	G	0.4675	0.467779	0.0346	0.006	6.88e-09	70878	1056326	1127204	-0.00652122	0.0216336	0.7757	9055	7203	16258	log odds	0.002	0.0001	log odds	0.0231	3.22e-06	TRUE	TRUE	TRUE	0.502	FALSE
rs2842700	1	207282149	Venous thromboembolism	Pancreatic cancer	A	C	A	C	0.0575	0.0623406	0.1171	0.013	2.5e-19	70878	1056326	1127204	-0.00692392	0.0447534	0.8861	9055	7203	16258	log odds	0.002	0.0002	log odds	0.0231	8.55e-07	FALSE	FALSE	TRUE	0.222	TRUE
rs3811444	1	248039451	Venous thromboembolism	Pancreatic cancer	T	C	T	C	0.3401	0.334808	-0.0429	0.0062	4.45e-12	71771	1059740	1131511	0.0396053	0.0240209	0.09894	9055	7203	16258	log odds	0.002	0.0001	log odds	0.0231	0.000105	FALSE	FALSE	TRUE	0.935	TRUE
rs1867312	2	68619981	Venous thromboembolism	Pancreatic cancer	A	C	A	C	0.56	0.572959	-0.0534	0.0059	2.42e-19	71771	1059740	1131511	0.0271657	0.0227645	0.235	9055	7203	16258	log odds	0.002	0.0002	log odds	0.0231	5.5e-05	FALSE	FALSE	TRUE	0.531	TRUE
rs1158867	2	128177377	Venous thromboembolism	Pancreatic cancer	T	C	T	C	0.58	0.567787	-0.0658	0.0059	7.01e-29	71771	1059740	1131511	0.0222456	0.0226314	0.3306	9055	7203	16258	log odds	0.002	0.0003	log odds	0.0231	3.7e-05	FALSE	FALSE	TRUE	0.304	TRUE
rs1912846	2	188325444	Venous thromboembolism	Pancreatic cancer	A	G	A	G	0.3565	0.365178	-0.0389	0.0061	2.18e-10	71771	1059740	1131511	0.0438255	0.0237468	0.06455	9055	7203	16258	log odds	0.002	0.0001	log odds	0.0231	0.000134	FALSE	FALSE	FALSE	0.909	FALSE
rs78872368	2	198545250	Venous thromboembolism	Pancreatic cancer	C	G	C	G	0.1971	0.199082	-0.0446	0.0074	1.9e-09	71771	1059740	1131511	0.0553401	0.0284524	0.05138	9055	7203	16258	log odds	0.002	0.0001	log odds	0.0231	0.000146	TRUE	FALSE	FALSE	0.843	FALSE
rs13084580	3	39188182	Venous thromboembolism	Pancreatic cancer	T	C	T	C	0.1077	0.113343	0.0811	0.0095	2.01e-17	71771	1059740	1131511	0.0107421	0.0338829	0.764	9055	7203	16258	log odds	0.002	0.0002	log odds	0.0231	3.51e-06	FALSE	FALSE	TRUE	0.298	TRUE
rs9866664	3	90437988	Venous thromboembolism	Pancreatic cancer	A	G	A	G	0.5128	0.518463	0.0462	0.0063	1.38e-13	70878	1056326	1127204	-0.0323704	0.0231468	0.1626	9055	7203	16258	log odds	0.002	0.0002	log odds	0.0231	7.95e-05	FALSE	FALSE	TRUE	0.74	TRUE
rs16867574	5	38708554	Venous thromboembolism	Pancreatic cancer	T	C	T	C	0.7137	0.710734	-0.0494	0.0065	3.46e-14	70878	1056326	1127204	-0.0139029	0.024904	0.5886	9055	7203	16258	log odds	0.002	0.0002	log odds	0.0231	1.2e-05	FALSE	FALSE	TRUE	0.442	TRUE
rs4235677	5	72925091	Venous thromboembolism	Pancreatic cancer	A	G	A	G	0.5222	0.53379	-0.033	0.0059	2.39e-08	70878	1056326	1127204	-0.0238142	0.0229409	0.3034	9055	7203	16258	log odds	0.002	0.0001	log odds	0.0231	4.29e-05	FALSE	FALSE	TRUE	0.825	TRUE
rs251339	5	96235038	Venous thromboembolism	Pancreatic cancer	T	C	T	C	0.4672	0.45538	-0.0371	0.0059	2.78e-10	71771	1059740	1131511	-0.0293258	0.0227618	0.199	9055	7203	16258	log odds	0.002	0.0001	log odds	0.0231	6.49e-05	FALSE	FALSE	TRUE	0.852	TRUE
rs214059	6	25536937	Venous thromboembolism	Pancreatic cancer	T	C	T	C	0.4328	0.440866	0.037	0.0059	4.89e-10	71771	1059740	1131511	-0.00481156	0.0213167	0.8327	9055	7203	16258	log odds	0.002	0.0001	log odds	0.0231	1.74e-06	FALSE	FALSE	TRUE	0.445	TRUE
rs2754251	6	88385949	Venous thromboembolism	Pancreatic cancer	A	G	A	G	0.0584	0.0533399	0.0715	0.0129	2.65e-08	70878	1056326	1127204	-0.00873807	0.0480767	0.8658	9055	7203	16258	log odds	0.002	0.0001	log odds	0.0231	1.18e-06	FALSE	FALSE	TRUE	0.479	TRUE
rs9390460	6	147694334	Venous thromboembolism	Pancreatic cancer	T	C	T	C	0.4833	0.481765	-0.0498	0.0059	4.96e-17	71771	1059740	1131511	-0.000500125	0.0191006	0.9811	9055	7203	16258	log odds	0.002	0.0002	log odds	0.0231	1.9e-08	FALSE	FALSE	TRUE	0.237	TRUE
rs370720	8	9168146	Venous thromboembolism	Pancreatic cancer	T	C	T	C	0.0646	0.0590296	0.0727	0.0127	1.04e-08	70878	1056326	1127204	-0.05509	0.0498116	0.272	9055	7203	16258	log odds	0.002	0.0001	log odds	0.0231	5.26e-05	FALSE	FALSE	TRUE	0.822	TRUE
rs2726950	8	27806764	Venous thromboembolism	Pancreatic cancer	A	G	A	G	0.6917	0.70483	-0.0589	0.0064	3.53e-20	70878	1056326	1127204	0.0174514	0.0244281	0.4845	9055	7203	16258	log odds	0.002	0.0002	log odds	0.0231	1.93e-05	FALSE	FALSE	TRUE	0.357	TRUE
rs6993770	8	106581528	Venous thromboembolism	Pancreatic cancer	A	T	A	T	0.7239	0.709499	0.0741	0.0066	4.61e-29	71771	1059740	1131511	-0.0194104	0.0247194	0.4406	9055	7203	16258	log odds	0.002	0.0003	log odds	0.0231	2.35e-05	TRUE	FALSE	TRUE	0.243	TRUE
rs687289	9	136137106	Venous thromboembolism	Pancreatic cancer	A	G	A	G	0.3584	0.368664	0.2914	0.006	1e-200	71771	1059740	1131511	0.229841	0.0227709	2.825e-22	9055	7203	16258	log odds	0.002	0.0059	log odds	0.0231	0.00359	FALSE	FALSE	TRUE	0.145	TRUE
rs1243184	10	21931937	Venous thromboembolism	Pancreatic cancer	T	C	T	C	0.6756	0.672095	-0.0372	0.0063	3.87e-09	70878	1056326	1127204	-0.0539198	0.0241525	0.02537	9055	7203	16258	log odds	0.002	0.0001	log odds	0.0231	0.000193	FALSE	FALSE	FALSE	0.709	FALSE
rs78707713	10	71245276	Venous thromboembolism	Pancreatic cancer	T	C	T	C	0.8801	0.880333	0.2141	0.0095	1.02e-111	70878	1056326	1127204	-0.0538251	0.0348528	0.1225	9055	7203	16258	log odds	0.002	0.0015	log odds	0.0231	9.07e-05	FALSE	FALSE	TRUE	0.0117	TRUE
rs57866767	10	96023077	Venous thromboembolism	Pancreatic cancer	T	C	T	C	0.5684	0.542479	-0.0391	0.0059	4.64e-11	71771	1059740	1131511	-0.0248877	0.0225763	0.2736	9055	7203	16258	log odds	0.002	0.0001	log odds	0.0231	4.67e-05	FALSE	FALSE	TRUE	0.738	TRUE
rs55777218	11	60070946	Venous thromboembolism	Pancreatic cancer	T	C	T	C	0.6403	0.621161	-0.0341	0.0062	2.92e-08	71771	1059740	1131511	0.00190181	0.0214777	0.9354	9055	7203	16258	log odds	0.002	0.0001	log odds	0.0231	2.59e-07	FALSE	FALSE	TRUE	0.459	TRUE
rs174551	11	61573684	Venous thromboembolism	Pancreatic cancer	T	C	T	C	0.6552	0.671704	0.0679	0.0065	8.66e-26	66870	866589	933459	0.0143018	0.0235322	0.5546	9055	7203	16258	log odds	0.002	0.0003	log odds	0.0231	1.37e-05	FALSE	FALSE	TRUE	0.221	TRUE
rs4759076	12	54729872	Venous thromboembolism	Pancreatic cancer	T	C	T	C	0.5343	0.548882	0.0525	0.0063	6.35e-17	68804	1031783	1100587	-0.0248877	0.0225168	0.2723	9055	7203	16258	log odds	0.002	0.0002	log odds	0.0231	4.66e-05	FALSE	FALSE	TRUE	0.508	TRUE
rs2851436	12	123667354	Venous thromboembolism	Pancreatic cancer	T	G	T	G	0.7941	0.767937	0.0471	0.0074	1.78e-10	71771	1059740	1131511	0.00120072	0.025659	0.9661	9055	7203	16258	log odds	0.002	0.0001	log odds	0.0231	7.81e-08	FALSE	FALSE	TRUE	0.373	TRUE
rs8004077	14	58846731	Venous thromboembolism	Pancreatic cancer	A	G	A	G	0.7356	0.760054	0.0434	0.0068	1.32e-10	71771	1059740	1131511	0.00420884	0.0245978	0.8738	9055	7203	16258	log odds	0.002	0.0001	log odds	0.0231	9.83e-07	FALSE	FALSE	TRUE	0.405	TRUE
rs61990092	14	92289301	Venous thromboembolism	Pancreatic cancer	T	C	T	C	0.3311	0.319421	0.0588	0.0062	3.73e-21	70878	1056326	1127204	0.0176434	0.0239942	0.4713	9055	7203	16258	log odds	0.002	0.0002	log odds	0.0231	2.05e-05	FALSE	FALSE	TRUE	0.351	TRUE
rs141866277	15	43950699	Venous thromboembolism	Pancreatic cancer	A	T	A	T	0.9746	0.972807	0.1681	0.0211	1.74e-15	71571	1051733	1123304	-0.0717624	0.076873	0.3563	9055	7203	16258	log odds	0.002	0.0002	log odds	0.0231	3.99e-05	TRUE	FALSE	TRUE	0.469	TRUE
rs7183672	15	96101018	Venous thromboembolism	Pancreatic cancer	A	G	A	G	0.6742	0.679904	-0.0357	0.0064	2.12e-08	70878	1056326	1127204	-0.0561913	0.0247756	0.02314	9055	7203	16258	log odds	0.002	0.0001	log odds	0.0231	0.000207	FALSE	FALSE	FALSE	0.654	FALSE
rs4790311	17	1979188	Venous thromboembolism	Pancreatic cancer	T	C	T	C	0.3974	0.40155	-0.0475	0.006	3.19e-15	70878	1056326	1127204	-0.0359381	0.0230675	0.1192	9055	7203	16258	log odds	0.002	0.0002	log odds	0.0231	9.47e-05	FALSE	FALSE	TRUE	0.788	TRUE
rs11078659	17	6903944	Venous thromboembolism	Pancreatic cancer	A	G	A	G	0.5069	0.502913	-0.0352	0.0059	1.8e-09	71771	1059740	1131511	-0.00468899	0.0212869	0.8368	9055	7203	16258	log odds	0.002	0.0001	log odds	0.0231	1.67e-06	FALSE	FALSE	TRUE	0.464	TRUE
rs536327	17	27857698	Venous thromboembolism	Pancreatic cancer	T	C	T	C	0.4764	0.471378	0.0335	0.006	2.84e-08	67911	1028369	1096280	-0.030253	0.0227981	0.1856	9055	7203	16258	log odds	0.002	0.0001	log odds	0.0231	6.94e-05	FALSE	FALSE	TRUE	0.938	TRUE
rs9468	17	44101563	Venous thromboembolism	Pancreatic cancer	T	C	T	C	0.7886	0.786025	-0.0479	0.0074	1.09e-10	71771	1059740	1131511	-0.00925702	0.0267709	0.7425	9055	7203	16258	log odds	0.002	0.0001	log odds	0.0231	4.37e-06	FALSE	FALSE	TRUE	0.45	TRUE
rs1801690	17	64208285	Venous thromboembolism	Pancreatic cancer	C	G	C	G	0.9406	0.947602	0.0702	0.0127	3.18e-08	71677	1057399	1129076	-0.0289761	0.0489185	0.5651	9055	7203	16258	log odds	0.002	0.0001	log odds	0.0231	1.25e-05	TRUE	FALSE	TRUE	0.624	TRUE
rs8109681	19	10738836	Venous thromboembolism	Pancreatic cancer	A	G	A	G	0.2133	0.222581	-0.1137	0.0073	9.19e-55	71771	1059740	1131511	-0.0226547	0.0274913	0.4175	9055	7203	16258	log odds	0.002	0.0007	log odds	0.0231	2.72e-05	FALSE	FALSE	TRUE	0.0743	TRUE
rs2545774	19	41287674	Venous thromboembolism	Pancreatic cancer	T	C	T	C	0.2592	0.264751	-0.0422	0.0069	8.42e-10	70878	1056326	1127204	0.0157749	0.0252844	0.5437	9055	7203	16258	log odds	0.002	0.0001	log odds	0.0231	1.47e-05	FALSE	FALSE	TRUE	0.579	TRUE
rs1654425	19	55538980	Venous thromboembolism	Pancreatic cancer	T	C	T	C	0.1551	0.164006	-0.0847	0.0084	7.33e-24	71771	1059740	1131511	0.0202927	0.0303897	0.5146	9055	7203	16258	log odds	0.002	0.0003	log odds	0.0231	1.7e-05	FALSE	FALSE	TRUE	0.265	TRUE
rs117390891	20	23168526	Venous thromboembolism	Pancreatic cancer	T	G	T	G	0.153	0.154459	-0.0765	0.0084	1.24e-19	70878	1056326	1127204	-0.00843548	0.0299118	0.7903	9055	7203	16258	log odds	0.002	0.0002	log odds	0.0231	2.83e-06	FALSE	FALSE	TRUE	0.24	TRUE
rs6087685	20	33777612	Venous thromboembolism	Pancreatic cancer	C	G	C	G	0.2976	0.295181	0.112	0.0064	9.06e-68	71771	1059740	1131511	-0.0204068	0.0246	0.4143	9055	7203	16258	log odds	0.002	0.0008	log odds	0.0231	2.65e-05	TRUE	FALSE	TRUE	0.045	TRUE
rs13084580	3	39188182	Venous thromboembolism	Diffuse large B cell lymphoma	T	C	T	C	0.1077	0.113065	0.0811	0.0095	2.01e-17	71771	1059740	1131511	-0.1207	0.0418878	0.0105478	3857	7666	11523	log odds	0.002	0.0002	log odds	0.0183	0.000457	FALSE	FALSE	FALSE	0.596	FALSE
rs340009	15	60899639	Venous thromboembolism	Diffuse large B cell lymphoma	A	C	A	C	0.3981	0.382562	-0.0335	0.006	2.88e-08	71771	1059740	1131511	0.00019998	0.0308163	0.995899	3857	7666	11523	log odds	0.002	0.0001	log odds	0.0183	2.87e-09	FALSE	FALSE	TRUE	0.527	TRUE
rs1801690	17	64208285	Venous thromboembolism	Diffuse large B cell lymphoma	C	G	C	G	0.9406	0.942869	0.0702	0.0127	3.18e-08	71677	1057399	1129076	0.0252152	0.0633163	0.697527	3857	7666	11523	log odds	0.002	0.0001	log odds	0.0183	1.05e-05	TRUE	FALSE	TRUE	0.677	TRUE
rs1867312	2	68619981	Venous thromboembolism	Diffuse large B cell lymphoma	A	C	A	C	0.56	0.570724	-0.0534	0.0059	2.42e-19	71771	1059740	1131511	-0.00461061	0.030051	0.878659	3856	7666	11522	log odds	0.002	0.0002	log odds	0.0183	1.58e-06	FALSE	FALSE	TRUE	0.348	TRUE
rs2066864	4	155525695	Venous thromboembolism	Diffuse large B cell lymphoma	A	G	A	G	0.249	0.238249	0.2095	0.0067	1e-200	71771	1059740	1131511	-0.0338671	0.0340306	0.335527	3856	7666	11522	log odds	0.002	0.0025	log odds	0.0183	6.36e-05	FALSE	FALSE	TRUE	0.00332	TRUE
rs214059	6	25536937	Venous thromboembolism	Diffuse large B cell lymphoma	T	C	T	C	0.4328	0.435336	0.037	0.0059	4.89e-10	71771	1059740	1131511	0.00608147	0.0308673	0.842886	3857	7665	11522	log odds	0.002	0.0001	log odds	0.0183	2.76e-06	FALSE	FALSE	TRUE	0.553	TRUE
rs8109681	19	10738836	Venous thromboembolism	Diffuse large B cell lymphoma	A	G	A	G	0.2133	0.220442	-0.1137	0.0073	9.19e-55	71771	1059740	1131511	0.0313875	0.035051	0.384842	3856	7666	11522	log odds	0.002	0.0007	log odds	0.0183	5.12e-05	FALSE	FALSE	TRUE	0.192	TRUE
rs710446	3	186459927	Venous thromboembolism	Diffuse large B cell lymphoma	T	C	T	C	0.592	0.582564	-0.0452	0.0059	2.12e-14	71771	1059740	1131511	0.0151136	0.0302296	0.621901	3856	7665	11521	log odds	0.002	0.0001	log odds	0.0183	1.69e-05	FALSE	FALSE	TRUE	0.568	TRUE
rs57866767	10	96023077	Venous thromboembolism	Diffuse large B cell lymphoma	T	C	T	C	0.5684	0.552697	-0.0391	0.0059	4.64e-11	71771	1059740	1131511	0.0336602	0.0291837	0.264907	3855	7666	11521	log odds	0.002	0.0001	log odds	0.0183	8.52e-05	FALSE	FALSE	TRUE	0.919	TRUE
rs10886430	10	121010256	Venous thromboembolism	Diffuse large B cell lymphoma	A	G	A	G	0.8806	0.867596	-0.1164	0.0096	3.59e-34	70878	1056326	1127204	-0.0138043	0.0469898	0.766142	3856	7665	11521	log odds	0.002	0.0004	log odds	0.0183	6.63e-06	FALSE	FALSE	TRUE	0.202	TRUE
rs536327	17	27857698	Venous thromboembolism	Diffuse large B cell lymphoma	T	C	T	C	0.4764	0.475382	0.0335	0.006	2.84e-08	67911	1028369	1096280	-0.0540339	0.0283929	0.07156	3855	7666	11521	log odds	0.002	0.0001	log odds	0.0183	0.000221	FALSE	FALSE	FALSE	0.691	FALSE
rs1912846	2	188325444	Venous thromboembolism	Diffuse large B cell lymphoma	A	G	A	G	0.3565	0.360767	-0.0389	0.0061	2.18e-10	71771	1059740	1131511	0.00369317	0.0311735	0.906316	3855	7665	11520	log odds	0.002	0.0001	log odds	0.0183	9.56e-07	FALSE	FALSE	TRUE	0.513	TRUE
rs251339	5	96235038	Venous thromboembolism	Diffuse large B cell lymphoma	T	C	T	C	0.4672	0.470084	-0.0371	0.0059	2.78e-10	71771	1059740	1131511	-0.0508832	0.0316071	0.0902032	3855	7665	11520	log odds	0.002	0.0001	log odds	0.0183	0.000196	FALSE	FALSE	FALSE	0.789	FALSE
rs2754251	6	88385949	Venous thromboembolism	Diffuse large B cell lymphoma	A	G	A	G	0.0584	0.0455167	0.0715	0.0129	2.65e-08	70878	1056326	1127204	0.0626931	0.0861224	0.436413	3857	7663	11520	log odds	0.002	0.0001	log odds	0.0183	5.1e-05	FALSE	FALSE	TRUE	0.883	TRUE
rs4790311	17	1979188	Venous thromboembolism	Diffuse large B cell lymphoma	T	C	T	C	0.3974	0.394754	-0.0475	0.006	3.19e-15	70878	1056326	1127204	0.0134906	0.0307653	0.665989	3856	7664	11520	log odds	0.002	0.0002	log odds	0.0183	1.32e-05	FALSE	FALSE	TRUE	0.519	TRUE
rs11078659	17	6903944	Venous thromboembolism	Diffuse large B cell lymphoma	A	G	A	G	0.5069	0.519222	-0.0352	0.0059	1.8e-09	71771	1059740	1131511	0.0246926	0.0304592	0.405019	3855	7665	11520	log odds	0.002	0.0001	log odds	0.0183	4.63e-05	FALSE	FALSE	TRUE	0.839	TRUE
rs9611844	22	43115776	Venous thromboembolism	Diffuse large B cell lymphoma	C	G	C	G	0.118	0.125742	0.0757	0.0091	7.94e-17	70878	1056326	1127204	0.0164637	0.0461735	0.716827	3855	7665	11520	log odds	0.002	0.0002	log odds	0.0183	9.02e-06	TRUE	FALSE	TRUE	0.463	TRUE
rs1158867	2	128177377	Venous thromboembolism	Diffuse large B cell lymphoma	T	C	T	C	0.58	0.57375	-0.0658	0.0059	7.01e-29	71771	1059740	1131511	-0.0415514	0.0290306	0.169573	3856	7663	11519	log odds	0.002	0.0003	log odds	0.0183	0.000128	FALSE	FALSE	TRUE	0.644	TRUE
rs78872368	2	198545250	Venous thromboembolism	Diffuse large B cell lymphoma	C	G	C	G	0.1971	0.197704	-0.0446	0.0074	1.9e-09	71771	1059740	1131511	0.0478373	0.0397194	0.20655	3855	7664	11519	log odds	0.002	0.0001	log odds	0.0183	0.000109	TRUE	FALSE	FALSE	0.963	FALSE
rs4235677	5	72925091	Venous thromboembolism	Diffuse large B cell lymphoma	A	G	A	G	0.5222	0.534527	-0.033	0.0059	2.39e-08	70878	1056326	1127204	0.00833464	0.0298469	0.781293	3855	7664	11519	log odds	0.002	0.0001	log odds	0.0183	5.25e-06	FALSE	FALSE	TRUE	0.633	TRUE
rs687289	9	136137106	Venous thromboembolism	Diffuse large B cell lymphoma	A	G	A	G	0.3584	0.344156	0.2914	0.006	1e-200	71771	1059740	1131511	-0.0421771	0.0299235	0.176539	3854	7665	11519	log odds	0.002	0.0059	log odds	0.0183	0.000123	FALSE	FALSE	TRUE	3.91e-06	TRUE
rs1243184	10	21931937	Venous thromboembolism	Diffuse large B cell lymphoma	T	C	T	C	0.6756	0.670021	-0.0372	0.0063	3.87e-09	70878	1056326	1127204	0.0629398	0.0302551	0.050564	3856	7663	11519	log odds	0.002	0.0001	log odds	0.0183	0.000268	FALSE	FALSE	FALSE	0.634	FALSE
rs35257264	11	126296816	Venous thromboembolism	Diffuse large B cell lymphoma	T	C	T	C	0.023	0.0234349	0.1522	0.0203	6.03e-14	70878	1056326	1127204	0.0429637	0.108418	0.677367	3854	7665	11519	log odds	0.002	0.0002	log odds	0.0183	1.27e-05	FALSE	FALSE	TRUE	0.529	TRUE
rs4759076	12	54729872	Venous thromboembolism	Diffuse large B cell lymphoma	T	C	T	C	0.5343	0.549192	0.0525	0.0063	6.35e-17	68804	1031783	1100587	-0.0249853	0.0311224	0.410797	3855	7664	11519	log odds	0.002	0.0002	log odds	0.0183	4.69e-05	FALSE	FALSE	TRUE	0.594	TRUE
rs61990092	14	92289301	Venous thromboembolism	Diffuse large B cell lymphoma	T	C	T	C	0.3311	0.333675	0.0588	0.0062	3.73e-21	70878	1056326	1127204	0.0198026	0.0325	0.533577	3855	7664	11519	log odds	0.002	0.0002	log odds	0.0183	2.64e-05	FALSE	FALSE	TRUE	0.478	TRUE
rs12753797	1	77981959	Venous thromboembolism	Diffuse large B cell lymphoma	A	G	A	G	0.2031	0.18113	0.0435	0.0073	3.04e-09	70878	1056326	1127204	0.085168	0.0428316	0.0302566	3855	7663	11518	log odds	0.002	0.0001	log odds	0.0183	0.000321	FALSE	FALSE	FALSE	0.561	FALSE
rs76798800	1	154994978	Venous thromboembolism	Diffuse large B cell lymphoma	T	G	T	G	0.2563	0.25695	0.0389	0.0067	7.64e-09	71771	1059740	1131511	-0.0126801	0.0340306	0.712514	3856	7662	11518	log odds	0.002	0.0001	log odds	0.0183	9.35e-06	FALSE	FALSE	TRUE	0.658	TRUE
rs6025	1	169519049	Venous thromboembolism	Diffuse large B cell lymphoma	T	C	T	C	0.0262	0.0286468	1.0904	0.0159	1e-200	70793	1055476	1126269	0.0564645	0.0889031	0.546378	3856	7662	11518	log odds	0.002	0.0082	log odds	0.0183	2.65e-05	FALSE	FALSE	TRUE	1.57e-09	TRUE
rs2842700	1	207282149	Venous thromboembolism	Diffuse large B cell lymphoma	A	C	A	C	0.0575	0.0611226	0.1171	0.013	2.5e-19	70878	1056326	1127204	0.0692462	0.067398	0.269612	3854	7664	11518	log odds	0.002	0.0002	log odds	0.0183	8.2e-05	FALSE	FALSE	TRUE	0.677	TRUE
rs16867574	5	38708554	Venous thromboembolism	Diffuse large B cell lymphoma	T	C	T	C	0.7137	0.720009	-0.0494	0.0065	3.46e-14	70878	1056326	1127204	-0.0316971	0.0327296	0.34793	3856	7662	11518	log odds	0.002	0.0002	log odds	0.0183	6.13e-05	FALSE	FALSE	TRUE	0.753	TRUE
rs9390460	6	147694334	Venous thromboembolism	Diffuse large B cell lymphoma	T	C	T	C	0.4833	0.461757	-0.0498	0.0059	4.96e-17	71771	1059740	1131511	0.0388448	0.0289541	0.196817	3855	7663	11518	log odds	0.002	0.0002	log odds	0.0183	0.000114	FALSE	FALSE	TRUE	0.83	TRUE
rs78707713	10	71245276	Venous thromboembolism	Diffuse large B cell lymphoma	T	C	T	C	0.8801	0.878028	0.2141	0.0095	1.02e-111	70878	1056326	1127204	-0.0461199	0.0483929	0.317883	3854	7664	11518	log odds	0.002	0.0015	log odds	0.0183	6.85e-05	FALSE	FALSE	TRUE	0.0337	TRUE
rs12800654	11	16243320	Venous thromboembolism	Diffuse large B cell lymphoma	A	G	A	G	0.8982	0.890462	-0.0559	0.0099	1.63e-08	70878	1056326	1127204	0.0453112	0.0459694	0.345426	3855	7663	11518	log odds	0.002	0.0001	log odds	0.0183	6.15e-05	FALSE	FALSE	TRUE	0.918	TRUE
rs4755476	11	32980428	Venous thromboembolism	Diffuse large B cell lymphoma	T	G	T	G	0.8447	0.842591	0.0507	0.0084	1.5e-09	70878	1056326	1127204	-0.0193867	0.0403061	0.636836	3855	7663	11518	log odds	0.002	0.0001	log odds	0.0183	1.51e-05	FALSE	FALSE	TRUE	0.661	TRUE
rs1997547	11	114002744	Venous thromboembolism	Diffuse large B cell lymphoma	A	G	A	G	0.322	0.312337	-0.0373	0.0063	3.35e-09	70878	1056326	1127204	-0.00190181	0.0322959	0.952191	3854	7664	11518	log odds	0.002	0.0001	log odds	0.0183	2.36e-07	FALSE	FALSE	TRUE	0.521	TRUE
rs4906229	14	103057511	Venous thromboembolism	Diffuse large B cell lymphoma	A	C	A	C	0.2518	0.233101	0.0402	0.0069	6.71e-09	70878	1056326	1127204	-0.0339182	0.0367602	0.339739	3855	7663	11518	log odds	0.002	0.0001	log odds	0.0183	6.29e-05	FALSE	FALSE	TRUE	0.906	TRUE
rs141866277	15	43950699	Venous thromboembolism	Diffuse large B cell lymphoma	A	T	A	T	0.9746	0.96803	0.1681	0.0211	1.74e-15	71571	1051733	1123304	0.0114655	0.0848469	0.893258	3854	7664	11518	log odds	0.002	0.0002	log odds	0.0183	1.24e-06	TRUE	FALSE	TRUE	0.342	TRUE
rs6087685	20	33777612	Venous thromboembolism	Diffuse large B cell lymphoma	C	G	C	G	0.2976	0.298835	0.112	0.0064	9.06e-68	71771	1059740	1131511	0.0160702	0.0332908	0.622744	3854	7664	11518	log odds	0.002	0.0008	log odds	0.0183	1.64e-05	TRUE	FALSE	TRUE	0.0899	TRUE
rs9442571	1	9349611	Venous thromboembolism	Diffuse large B cell lymphoma	A	T	A	T	0.1419	0.132903	0.0495	0.0086	1.07e-08	70878	1056326	1127204	0.0454513	0.0470153	0.311205	3854	7663	11517	log odds	0.002	0.0001	log odds	0.0183	7.16e-05	TRUE	FALSE	TRUE	0.941	TRUE
rs1775815	1	118148830	Venous thromboembolism	Diffuse large B cell lymphoma	T	G	T	G	0.5797	0.566128	0.0381	0.0061	3.33e-10	70878	1056326	1127204	0.00608147	0.0310204	0.842417	3854	7663	11517	log odds	0.002	0.0001	log odds	0.0183	2.76e-06	FALSE	FALSE	TRUE	0.541	TRUE
rs72976751	4	86725959	Venous thromboembolism	Diffuse large B cell lymphoma	A	T	A	T	0.8635	0.871233	0.0565	0.0087	8.66e-11	70878	1056326	1127204	-0.0141001	0.0459949	0.755653	3854	7663	11517	log odds	0.002	0.0001	log odds	0.0183	6.76e-06	TRUE	FALSE	TRUE	0.569	TRUE
rs35225200	4	103146888	Venous thromboembolism	Diffuse large B cell lymphoma	A	C	A	C	0.919	0.917391	-0.0645	0.0115	1.89e-08	71771	1059740	1131511	0.1485	0.0480357	0.00757988	3854	7663	11517	log odds	0.002	0.0001	log odds	0.0183	0.000527	FALSE	FALSE	FALSE	0.351	FALSE
rs1513275	7	28259233	Venous thromboembolism	Diffuse large B cell lymphoma	T	C	T	C	0.7939	0.776412	0.0496	0.0076	5.66e-11	70878	1056326	1127204	0.0182658	0.0361735	0.620283	3854	7663	11517	log odds	0.002	0.0001	log odds	0.0183	1.77e-05	FALSE	FALSE	TRUE	0.629	TRUE
rs2726950	8	27806764	Venous thromboembolism	Diffuse large B cell lymphoma	A	G	A	G	0.6917	0.694909	-0.0589	0.0064	3.53e-20	70878	1056326	1127204	0.0466724	0.0315051	0.15737	3854	7663	11517	log odds	0.002	0.0002	log odds	0.0183	0.000141	FALSE	FALSE	TRUE	0.827	TRUE
rs6993770	8	106581528	Venous thromboembolism	Diffuse large B cell lymphoma	A	T	A	T	0.7239	0.719966	0.0741	0.0066	4.61e-29	71771	1059740	1131511	0.0414472	0.032551	0.221662	3854	7663	11517	log odds	0.002	0.0003	log odds	0.0183	0.000106	TRUE	FALSE	TRUE	0.574	TRUE
rs55777218	11	60070946	Venous thromboembolism	Diffuse large B cell lymphoma	T	C	T	C	0.6403	0.628749	-0.0341	0.0062	2.92e-08	71771	1059740	1131511	0.0464629	0.0298214	0.136878	3855	7662	11517	log odds	0.002	0.0001	log odds	0.0183	0.000154	FALSE	FALSE	FALSE	0.812	FALSE
rs174551	11	61573684	Venous thromboembolism	Diffuse large B cell lymphoma	T	C	T	C	0.6552	0.687072	0.0679	0.0065	8.66e-26	66870	866589	933459	0.0294288	0.0322194	0.374866	3854	7663	11517	log odds	0.002	0.0003	log odds	0.0183	5.68e-05	FALSE	FALSE	TRUE	0.471	TRUE
rs2851436	12	123667354	Venous thromboembolism	Diffuse large B cell lymphoma	T	G	T	G	0.7941	0.792649	0.0471	0.0074	1.78e-10	71771	1059740	1131511	-0.00340579	0.0370918	0.927304	3855	7662	11517	log odds	0.002	0.0001	log odds	0.0183	5.79e-07	FALSE	FALSE	TRUE	0.493	TRUE
rs7183672	15	96101018	Venous thromboembolism	Diffuse large B cell lymphoma	A	G	A	G	0.6742	0.675432	-0.0357	0.0064	2.12e-08	70878	1056326	1127204	0.0373904	0.0317857	0.256818	3854	7663	11517	log odds	0.002	0.0001	log odds	0.0183	9.35e-05	FALSE	FALSE	FALSE	0.975	FALSE
rs573431210	17	67276383	Venous thromboembolism	Diffuse large B cell lymphoma	T	G	T	G	0.9767	0.973692	-0.1381	0.0232	2.51e-09	71192	1056149	1127341	0.108811	0.0940816	0.29604	3853	7664	11517	log odds	0.002	0.0001	log odds	0.0183	9.51e-05	FALSE	FALSE	TRUE	0.906	TRUE
rs117390891	20	23168526	Venous thromboembolism	Diffuse large B cell lymphoma	T	G	T	G	0.153	0.152949	-0.0765	0.0084	1.24e-19	70878	1056326	1127204	-0.026036	0.0406378	0.532185	3854	7663	11517	log odds	0.002	0.0002	log odds	0.0183	2.68e-05	FALSE	FALSE	TRUE	0.481	TRUE
rs4540639	1	192104320	Venous thromboembolism	Diffuse large B cell lymphoma	C	G	C	G	0.4675	0.472081	0.0346	0.006	6.88e-09	70878	1056326	1127204	-0.0430119	0.0289286	0.154358	3854	7662	11516	log odds	0.002	0.0001	log odds	0.0183	0.00014	TRUE	TRUE	FALSE	0.87	FALSE
rs1654425	19	55538980	Venous thromboembolism	Diffuse large B cell lymphoma	T	C	T	C	0.1551	0.168861	-0.0847	0.0084	7.33e-24	71771	1059740	1131511	-0.0925792	0.0455357	0.0256576	3854	7662	11516	log odds	0.002	0.0003	log odds	0.0183	0.000372	FALSE	FALSE	FALSE	0.868	FALSE
rs3811444	1	248039451	Venous thromboembolism	Diffuse large B cell lymphoma	T	C	T	C	0.3401	0.34738	-0.0429	0.0062	4.45e-12	71771	1059740	1131511	0.0780715	0.0342092	0.0135525	3853	7662	11515	log odds	0.002	0.0001	log odds	0.0183	0.000417	FALSE	FALSE	FALSE	0.518	FALSE
rs1047891	2	211540507	Venous thromboembolism	Diffuse large B cell lymphoma	A	C	A	C	0.3149	0.329025	0.0418	0.0067	3.92e-10	70878	1056326	1127204	-0.0717108	0.031148	0.0320746	3853	7662	11515	log odds	0.002	0.0001	log odds	0.0183	0.000348	FALSE	FALSE	FALSE	0.577	FALSE
rs13412535	2	224874874	Venous thromboembolism	Diffuse large B cell lymphoma	A	G	A	G	0.22	0.22421	0.0525	0.0076	4.26e-12	70878	1056326	1127204	0.0189199	0.0427551	0.651122	3853	7662	11515	log odds	0.002	0.0001	log odds	0.0183	1.89e-05	FALSE	FALSE	TRUE	0.592	TRUE
rs9866664	3	90437988	Venous thromboembolism	Diffuse large B cell lymphoma	A	G	A	G	0.5128	0.552384	0.0462	0.0063	1.38e-13	70878	1056326	1127204	-0.00119928	0.0354337	0.972951	3853	7662	11515	log odds	0.002	0.0002	log odds	0.0183	1.08e-07	FALSE	FALSE	TRUE	0.384	TRUE
rs9854955	3	156795525	Venous thromboembolism	Diffuse large B cell lymphoma	A	G	A	G	0.5978	0.578676	0.0396	0.0064	5.62e-10	71771	1059740	1131511	0.0374942	0.0296939	0.22444	3853	7662	11515	log odds	0.002	0.0001	log odds	0.0183	0.000104	FALSE	FALSE	TRUE	0.972	TRUE
rs3756011	4	187206249	Venous thromboembolism	Diffuse large B cell lymphoma	A	C	A	C	0.4039	0.399919	0.1993	0.006	1e-200	70878	1056326	1127204	0.0352706	0.0322194	0.255816	3853	7662	11515	log odds	0.002	0.0029	log odds	0.0183	9.05e-05	FALSE	FALSE	TRUE	0.00186	TRUE
rs370720	8	9168146	Venous thromboembolism	Diffuse large B cell lymphoma	T	C	T	C	0.0646	0.0566959	0.0727	0.0127	1.04e-08	70878	1056326	1127204	0.150143	0.0784439	0.0257402	3853	7662	11515	log odds	0.002	0.0001	log odds	0.0183	0.000351	FALSE	FALSE	FALSE	0.532	FALSE
rs10820606	9	99192919	Venous thromboembolism	Diffuse large B cell lymphoma	A	C	A	C	0.7689	0.76335	0.0489	0.0084	6.29e-09	57001	661566	718567	0.0110609	0.0376531	0.770453	3853	7662	11515	log odds	0.002	0.0001	log odds	0.0183	6.73e-06	FALSE	FALSE	TRUE	0.539	TRUE
rs10763665	10	28771491	Venous thromboembolism	Diffuse large B cell lymphoma	C	G	C	G	0.5783	0.598376	-0.0342	0.0062	3.13e-08	70878	1056326	1127204	-0.0235757	0.0308673	0.455704	3853	7662	11515	log odds	0.002	0.0001	log odds	0.0183	4.05e-05	TRUE	TRUE	TRUE	0.836	FALSE
rs1145656	11	73305859	Venous thromboembolism	Diffuse large B cell lymphoma	A	C	A	C	0.8171	0.800408	-0.0442	0.0079	2e-08	70878	1056326	1127204	-0.0115666	0.0390051	0.768979	3853	7662	11515	log odds	0.002	0.0001	log odds	0.0183	6.48e-06	FALSE	FALSE	TRUE	0.63	TRUE
rs7135039	12	6160614	Venous thromboembolism	Diffuse large B cell lymphoma	T	C	T	C	0.3641	0.349457	0.072	0.0061	1.2e-31	71771	1059740	1131511	-0.0565704	0.0305867	0.0800687	3853	7662	11515	log odds	0.002	0.0004	log odds	0.0183	0.000222	FALSE	FALSE	TRUE	0.769	TRUE
rs56750693	12	112144586	Venous thromboembolism	Diffuse large B cell lymphoma	A	T	A	T	0.7139	0.692339	0.0676	0.0084	7.03e-16	54727	629016	683743	-0.00568382	0.0377806	0.879415	3853	7662	11515	log odds	0.002	0.0003	log odds	0.0183	2.09e-06	TRUE	FALSE	TRUE	0.282	TRUE
rs3211752	13	113787459	Venous thromboembolism	Diffuse large B cell lymphoma	A	G	A	G	0.5191	0.519849	-0.0515	0.0061	3.92e-17	70878	1056326	1127204	0.00924258	0.0322194	0.775123	3853	7662	11515	log odds	0.002	0.0002	log odds	0.0183	6.48e-06	FALSE	FALSE	TRUE	0.414	TRUE
rs8004077	14	58846731	Venous thromboembolism	Diffuse large B cell lymphoma	A	G	A	G	0.7356	0.756371	0.0434	0.0068	1.32e-10	71771	1059740	1131511	0.0347985	0.0343367	0.327257	3853	7662	11515	log odds	0.002	0.0001	log odds	0.0183	6.82e-05	FALSE	FALSE	TRUE	0.872	TRUE
rs12443808	16	30996871	Venous thromboembolism	Diffuse large B cell lymphoma	C	G	C	G	0.4142	0.478831	0.0437	0.0063	4.86e-12	71571	1051733	1123304	0.0159262	0.0333673	0.638067	3853	7662	11515	log odds	0.002	0.0001	log odds	0.0183	1.92e-05	TRUE	TRUE	TRUE	0.599	FALSE
rs62044142	16	81868968	Venous thromboembolism	Diffuse large B cell lymphoma	A	C	A	C	0.8573	0.854981	-0.0957	0.0101	3.62e-21	51926	644580	696506	-0.0278097	0.0452296	0.527145	3853	7662	11515	log odds	0.002	0.0003	log odds	0.0183	2.9e-05	FALSE	FALSE	TRUE	0.364	TRUE
rs28634651	16	88553198	Venous thromboembolism	Diffuse large B cell lymphoma	T	C	T	C	0.6229	0.635509	0.0497	0.0065	2.59e-14	66756	874773	941529	0.0195906	0.0316582	0.543104	3853	7662	11515	log odds	0.002	0.0002	log odds	0.0183	2.71e-05	FALSE	FALSE	TRUE	0.571	TRUE
rs2545774	19	41287674	Venous thromboembolism	Diffuse large B cell lymphoma	T	C	T	C	0.2592	0.295794	-0.0422	0.0069	8.42e-10	70878	1056326	1127204	-0.0249853	0.0353061	0.467026	3853	7662	11515	log odds	0.002	0.0001	log odds	0.0183	3.97e-05	FALSE	FALSE	TRUE	0.784	TRUE
rs13084580	3	39188182	Venous thromboembolism	Follicular lymphoma	T	C	T	C	0.1077	0.111485	0.0811	0.0095	2.01e-17	71771	1059740	1131511	-0.0293258	0.0506378	0.573328	2847	8107	10954	log odds	0.002	0.0002	log odds	0.0183	2.6e-05	FALSE	FALSE	TRUE	0.577	TRUE
rs2066864	4	155525695	Venous thromboembolism	Follicular lymphoma	A	G	A	G	0.249	0.23939	0.2095	0.0067	1e-200	71771	1059740	1131511	-0.0231663	0.0379592	0.550005	2847	8107	10954	log odds	0.002	0.0025	log odds	0.0183	2.98e-05	FALSE	FALSE	TRUE	0.00464	TRUE
rs340009	15	60899639	Venous thromboembolism	Follicular lymphoma	A	C	A	C	0.3981	0.383685	-0.0335	0.006	2.88e-08	71771	1059740	1131511	-0.0318003	0.0327551	0.346456	2847	8107	10954	log odds	0.002	0.0001	log odds	0.0183	7.28e-05	FALSE	FALSE	TRUE	0.974	TRUE
rs1912846	2	188325444	Venous thromboembolism	Follicular lymphoma	A	G	A	G	0.3565	0.360997	-0.0389	0.0061	2.18e-10	71771	1059740	1131511	0.0317893	0.0352551	0.351679	2846	8107	10953	log odds	0.002	0.0001	log odds	0.0183	7.07e-05	FALSE	FALSE	TRUE	0.905	TRUE
rs536327	17	27857698	Venous thromboembolism	Follicular lymphoma	T	C	T	C	0.4764	0.475975	0.0335	0.006	2.84e-08	67911	1028369	1096280	-0.00280393	0.0327296	0.932003	2847	8106	10953	log odds	0.002	0.0001	log odds	0.0183	5.96e-07	FALSE	FALSE	TRUE	0.589	TRUE
rs1801690	17	64208285	Venous thromboembolism	Follicular lymphoma	C	G	C	G	0.9406	0.94261	0.0702	0.0127	3.18e-08	71677	1057399	1129076	-0.0826854	0.0783163	0.249623	2847	8106	10953	log odds	0.002	0.0001	log odds	0.0183	0.00011	TRUE	FALSE	FALSE	0.932	FALSE
rs8109681	19	10738836	Venous thromboembolism	Follicular lymphoma	A	G	A	G	0.2133	0.21505	-0.1137	0.0073	9.19e-55	71771	1059740	1131511	-0.0193123	0.0407143	0.628676	2846	8107	10953	log odds	0.002	0.0007	log odds	0.0183	1.92e-05	FALSE	FALSE	TRUE	0.173	TRUE
rs710446	3	186459927	Venous thromboembolism	Follicular lymphoma	T	C	T	C	0.592	0.58143	-0.0452	0.0059	2.12e-14	71771	1059740	1131511	-0.040854	0.0347704	0.220347	2846	8106	10952	log odds	0.002	0.0001	log odds	0.0183	0.000123	FALSE	FALSE	TRUE	0.942	TRUE
rs251339	5	96235038	Venous thromboembolism	Follicular lymphoma	T	C	T	C	0.4672	0.469835	-0.0371	0.0059	2.78e-10	71771	1059740	1131511	-0.0320799	0.0340306	0.330366	2846	8106	10952	log odds	0.002	0.0001	log odds	0.0183	7.79e-05	FALSE	FALSE	TRUE	0.93	TRUE
rs214059	6	25536937	Venous thromboembolism	Follicular lymphoma	T	C	T	C	0.4328	0.430813	0.037	0.0059	4.89e-10	71771	1059740	1131511	-0.00692392	0.0331633	0.835573	2846	8106	10952	log odds	0.002	0.0001	log odds	0.0183	3.57e-06	FALSE	FALSE	TRUE	0.6	TRUE
rs57866767	10	96023077	Venous thromboembolism	Follicular lymphoma	T	C	T	C	0.5684	0.553144	-0.0391	0.0059	4.64e-11	71771	1059740	1131511	-0.0462154	0.0347704	0.163089	2846	8106	10952	log odds	0.002	0.0001	log odds	0.0183	0.00016	FALSE	FALSE	FALSE	0.899	FALSE
rs141866277	15	43950699	Venous thromboembolism	Follicular lymphoma	A	T	A	T	0.9746	0.968615	0.1681	0.0211	1.74e-15	71571	1051733	1123304	-0.163394	0.111633	0.0829872	2846	8106	10952	log odds	0.002	0.0002	log odds	0.0183	0.000237	TRUE	FALSE	FALSE	0.962	FALSE
rs4790311	17	1979188	Venous thromboembolism	Follicular lymphoma	T	C	T	C	0.3974	0.396555	-0.0475	0.006	3.19e-15	70878	1056326	1127204	0.0371828	0.0326531	0.272323	2846	8106	10952	log odds	0.002	0.0002	log odds	0.0183	0.0001	FALSE	FALSE	TRUE	0.858	TRUE
rs9611844	22	43115776	Venous thromboembolism	Follicular lymphoma	C	G	C	G	0.118	0.127055	0.0757	0.0091	7.94e-17	70878	1056326	1127204	0.0205866	0.0504337	0.675844	2846	8106	10952	log odds	0.002	0.0002	log odds	0.0183	1.42e-05	TRUE	FALSE	TRUE	0.537	TRUE
rs12753797	1	77981959	Venous thromboembolism	Follicular lymphoma	A	G	A	G	0.2031	0.182396	0.0435	0.0073	3.04e-09	70878	1056326	1127204	0.123456	0.0487245	0.0041263	2846	8105	10951	log odds	0.002	0.0001	log odds	0.0183	0.000677	FALSE	FALSE	FALSE	0.295	FALSE
rs1867312	2	68619981	Venous thromboembolism	Follicular lymphoma	A	C	A	C	0.56	0.564821	-0.0534	0.0059	2.42e-19	71771	1059740	1131511	0.0228372	0.0341837	0.493903	2845	8106	10951	log odds	0.002	0.0002	log odds	0.0183	3.9e-05	FALSE	FALSE	TRUE	0.593	TRUE
rs1158867	2	128177377	Venous thromboembolism	Follicular lymphoma	T	C	T	C	0.58	0.57298	-0.0658	0.0059	7.01e-29	71771	1059740	1131511	0.0018982	0.0333673	0.955464	2845	8106	10951	log odds	0.002	0.0003	log odds	0.0183	2.68e-07	FALSE	FALSE	TRUE	0.267	TRUE
rs687289	9	136137106	Venous thromboembolism	Follicular lymphoma	A	G	A	G	0.3584	0.344912	0.2914	0.006	1e-200	71771	1059740	1131511	-0.0977231	0.031199	0.00449467	2846	8105	10951	log odds	0.002	0.0059	log odds	0.0183	0.00066	FALSE	FALSE	TRUE	0.00111	TRUE
rs6087685	20	33777612	Venous thromboembolism	Follicular lymphoma	C	G	C	G	0.2976	0.301901	0.112	0.0064	9.06e-68	71771	1059740	1131511	0.0320799	0.0372194	0.373706	2846	8105	10951	log odds	0.002	0.0008	log odds	0.0183	6.57e-05	TRUE	FALSE	TRUE	0.2	TRUE
rs78872368	2	198545250	Venous thromboembolism	Follicular lymphoma	C	G	C	G	0.1971	0.194465	-0.0446	0.0074	1.9e-09	71771	1059740	1131511	0.0865446	0.0452551	0.0369515	2845	8105	10950	log odds	0.002	0.0001	log odds	0.0183	0.000352	TRUE	FALSE	FALSE	0.567	FALSE
rs1513275	7	28259233	Venous thromboembolism	Follicular lymphoma	T	C	T	C	0.7939	0.780717	0.0496	0.0076	5.66e-11	70878	1056326	1127204	0.083599	0.0372704	0.0388641	2845	8105	10950	log odds	0.002	0.0001	log odds	0.0183	0.000368	FALSE	FALSE	FALSE	0.605	FALSE
rs1243184	10	21931937	Venous thromboembolism	Follicular lymphoma	T	C	T	C	0.6756	0.66402	-0.0372	0.0063	3.87e-09	70878	1056326	1127204	-0.0458334	0.0367092	0.190585	2845	8105	10950	log odds	0.002	0.0001	log odds	0.0183	0.000142	FALSE	FALSE	FALSE	0.882	FALSE
rs10886430	10	121010256	Venous thromboembolism	Follicular lymphoma	A	G	A	G	0.8806	0.869415	-0.1164	0.0096	3.59e-34	70878	1056326	1127204	0.0979436	0.0463265	0.0547347	2845	8105	10950	log odds	0.002	0.0004	log odds	0.0183	0.000337	FALSE	FALSE	TRUE	0.878	TRUE
rs1997547	11	114002744	Venous thromboembolism	Follicular lymphoma	A	G	A	G	0.322	0.31101	-0.0373	0.0063	3.35e-09	70878	1056326	1127204	0.0566638	0.0377551	0.111736	2846	8104	10950	log odds	0.002	0.0001	log odds	0.0183	0.000208	FALSE	FALSE	FALSE	0.759	FALSE
rs35257264	11	126296816	Venous thromboembolism	Follicular lymphoma	T	C	T	C	0.023	0.022479	0.1522	0.0203	6.03e-14	70878	1056326	1127204	-0.0339705	0.114286	0.772094	2844	8106	10950	log odds	0.002	0.0002	log odds	0.0183	7.77e-06	FALSE	FALSE	TRUE	0.534	TRUE
rs4759076	12	54729872	Venous thromboembolism	Follicular lymphoma	T	C	T	C	0.5343	0.545331	0.0525	0.0063	6.35e-17	68804	1031783	1100587	-0.00915794	0.0338776	0.785006	2845	8105	10950	log odds	0.002	0.0002	log odds	0.0183	6.32e-06	FALSE	FALSE	TRUE	0.446	TRUE
rs11078659	17	6903944	Venous thromboembolism	Follicular lymphoma	A	G	A	G	0.5069	0.515032	-0.0352	0.0059	1.8e-09	71771	1059740	1131511	-0.0177567	0.0320153	0.584411	2845	8105	10950	log odds	0.002	0.0001	log odds	0.0183	2.39e-05	FALSE	FALSE	TRUE	0.759	TRUE
rs573431210	17	67276383	Venous thromboembolism	Follicular lymphoma	T	G	T	G	0.9767	0.97238	-0.1381	0.0232	2.51e-09	71192	1056149	1127341	0.127038	0.0967857	0.244145	2844	8106	10950	log odds	0.002	0.0001	log odds	0.0183	0.000135	FALSE	FALSE	FALSE	0.99	FALSE
rs6025	1	169519049	Venous thromboembolism	Follicular lymphoma	T	C	T	C	0.0262	0.0299124	1.0904	0.0159	1e-200	70793	1055476	1126269	0.158761	0.0860459	0.113296	2845	8104	10949	log odds	0.002	0.0082	log odds	0.0183	0.000214	FALSE	FALSE	TRUE	1.05e-06	TRUE
rs35225200	4	103146888	Venous thromboembolism	Follicular lymphoma	A	C	A	C	0.919	0.916774	-0.0645	0.0115	1.89e-08	71771	1059740	1131511	-0.0508832	0.063852	0.400361	2845	8104	10949	log odds	0.002	0.0001	log odds	0.0183	5.94e-05	FALSE	FALSE	TRUE	0.9	TRUE
rs3756011	4	187206249	Venous thromboembolism	Follicular lymphoma	A	C	A	C	0.4039	0.393291	0.1993	0.006	1e-200	70878	1056326	1127204	-0.0389488	0.0327296	0.252291	2845	8104	10949	log odds	0.002	0.0029	log odds	0.0183	0.00011	FALSE	FALSE	TRUE	0.00565	TRUE
rs4755476	11	32980428	Venous thromboembolism	Follicular lymphoma	T	G	T	G	0.8447	0.84415	0.0507	0.0084	1.5e-09	70878	1056326	1127204	0.0128175	0.0458929	0.77743	2845	8104	10949	log odds	0.002	0.0001	log odds	0.0183	6.58e-06	FALSE	FALSE	TRUE	0.629	TRUE
rs8004077	14	58846731	Venous thromboembolism	Follicular lymphoma	A	G	A	G	0.7356	0.751655	0.0434	0.0068	1.32e-10	71771	1059740	1131511	0.0238829	0.0379592	0.537956	2845	8104	10949	log odds	0.002	0.0001	log odds	0.0183	3.25e-05	FALSE	FALSE	TRUE	0.756	TRUE
rs61990092	14	92289301	Venous thromboembolism	Follicular lymphoma	T	C	T	C	0.3311	0.334049	0.0588	0.0062	3.73e-21	70878	1056326	1127204	0.0624113	0.0372449	0.0741774	2845	8104	10949	log odds	0.002	0.0002	log odds	0.0183	0.000262	FALSE	FALSE	FALSE	0.952	FALSE
rs4906229	14	103057511	Venous thromboembolism	Follicular lymphoma	A	C	A	C	0.2518	0.236487	0.0402	0.0069	6.71e-09	70878	1056326	1127204	0.0259334	0.0378571	0.503879	2845	8104	10949	log odds	0.002	0.0001	log odds	0.0183	3.68e-05	FALSE	FALSE	TRUE	0.821	TRUE
rs117390891	20	23168526	Venous thromboembolism	Follicular lymphoma	T	G	T	G	0.153	0.152751	-0.0765	0.0084	1.24e-19	70878	1056326	1127204	0.00409162	0.0460714	0.929617	2845	8104	10949	log odds	0.002	0.0002	log odds	0.0183	6.58e-07	FALSE	FALSE	TRUE	0.358	TRUE
rs76798800	1	154994978	Venous thromboembolism	Follicular lymphoma	T	G	T	G	0.2563	0.261962	0.0389	0.0067	7.64e-09	71771	1059740	1131511	-0.0636856	0.0354082	0.0911892	2844	8104	10948	log odds	0.002	0.0001	log odds	0.0183	0.00024	FALSE	FALSE	FALSE	0.695	FALSE
rs2842700	1	207282149	Venous thromboembolism	Follicular lymphoma	A	C	A	C	0.0575	0.0581923	0.1171	0.013	2.5e-19	70878	1056326	1127204	0.0268367	0.0732143	0.705767	2845	8103	10948	log odds	0.002	0.0002	log odds	0.0183	1.19e-05	FALSE	FALSE	TRUE	0.462	TRUE
rs72976751	4	86725959	Venous thromboembolism	Follicular lymphoma	A	T	A	T	0.8635	0.865685	0.0565	0.0087	8.66e-11	70878	1056326	1127204	-0.0629748	0.0522194	0.198271	2844	8104	10948	log odds	0.002	0.0001	log odds	0.0183	0.000139	TRUE	FALSE	FALSE	0.946	FALSE
rs16867574	5	38708554	Venous thromboembolism	Follicular lymphoma	T	C	T	C	0.7137	0.722581	-0.0494	0.0065	3.46e-14	70878	1056326	1127204	-0.0321101	0.036148	0.390163	2844	8104	10948	log odds	0.002	0.0002	log odds	0.0183	6.26e-05	FALSE	FALSE	TRUE	0.779	TRUE
rs4235677	5	72925091	Venous thromboembolism	Follicular lymphoma	A	G	A	G	0.5222	0.533244	-0.033	0.0059	2.39e-08	70878	1056326	1127204	-0.031983	0.0339541	0.330715	2845	8103	10948	log odds	0.002	0.0001	log odds	0.0183	7.73e-05	FALSE	FALSE	TRUE	0.985	TRUE
rs2754251	6	88385949	Venous thromboembolism	Follicular lymphoma	A	G	A	G	0.0584	0.0479158	0.0715	0.0129	2.65e-08	70878	1056326	1127204	0.10625	0.0958163	0.215502	2845	8103	10948	log odds	0.002	0.0001	log odds	0.0183	0.000153	FALSE	FALSE	FALSE	0.841	FALSE
rs9390460	6	147694334	Venous thromboembolism	Follicular lymphoma	T	C	T	C	0.4833	0.467975	-0.0498	0.0059	4.96e-17	71771	1059740	1131511	0.0781778	0.0305102	0.0177066	2844	8104	10948	log odds	0.002	0.0002	log odds	0.0183	0.000462	FALSE	FALSE	FALSE	0.62	FALSE
rs6993770	8	106581528	Venous thromboembolism	Follicular lymphoma	A	T	A	T	0.7239	0.721806	0.0741	0.0066	4.61e-29	71771	1059740	1131511	0.00752827	0.0369643	0.838782	2845	8103	10948	log odds	0.002	0.0003	log odds	0.0183	3.46e-06	TRUE	FALSE	TRUE	0.294	TRUE
rs78707713	10	71245276	Venous thromboembolism	Follicular lymphoma	T	C	T	C	0.8801	0.876386	0.2141	0.0095	1.02e-111	70878	1056326	1127204	-0.00578324	0.0507908	0.908761	2844	8104	10948	log odds	0.002	0.0015	log odds	0.0183	1.1e-06	FALSE	FALSE	TRUE	0.0167	TRUE
rs55777218	11	60070946	Venous thromboembolism	Follicular lymphoma	T	C	T	C	0.6403	0.628325	-0.0341	0.0062	2.92e-08	71771	1059740	1131511	-0.00767051	0.0344388	0.821498	2845	8103	10948	log odds	0.002	0.0001	log odds	0.0183	4.17e-06	FALSE	FALSE	TRUE	0.656	TRUE
rs1775815	1	118148830	Venous thromboembolism	Follicular lymphoma	T	G	T	G	0.5797	0.571458	0.0381	0.0061	3.33e-10	70878	1056326	1127204	0.001998	0.0341837	0.952402	2843	8104	10947	log odds	0.002	0.0001	log odds	0.0183	2.97e-07	FALSE	FALSE	TRUE	0.53	TRUE
rs370720	8	9168146	Venous thromboembolism	Follicular lymphoma	T	C	T	C	0.0646	0.0574069	0.0727	0.0127	1.04e-08	70878	1056326	1127204	0.157516	0.0856122	0.030693	2844	8103	10947	log odds	0.002	0.0001	log odds	0.0183	0.000394	FALSE	FALSE	FALSE	0.523	FALSE
rs2726950	8	27806764	Venous thromboembolism	Follicular lymphoma	A	G	A	G	0.6917	0.689547	-0.0589	0.0064	3.53e-20	70878	1056326	1127204	-0.0237165	0.0369643	0.510498	2844	8103	10947	log odds	0.002	0.0002	log odds	0.0183	3.65e-05	FALSE	FALSE	TRUE	0.568	TRUE
rs12800654	11	16243320	Venous thromboembolism	Follicular lymphoma	A	G	A	G	0.8982	0.887882	-0.0559	0.0099	1.63e-08	70878	1056326	1127204	-0.0425804	0.0545663	0.415155	2844	8103	10947	log odds	0.002	0.0001	log odds	0.0183	5.44e-05	FALSE	FALSE	TRUE	0.902	TRUE
rs174551	11	61573684	Venous thromboembolism	Follicular lymphoma	T	C	T	C	0.6552	0.680507	0.0679	0.0065	8.66e-26	66870	866589	933459	0.0494004	0.0344898	0.172234	2844	8103	10947	log odds	0.002	0.0003	log odds	0.0183	0.000162	FALSE	FALSE	TRUE	0.746	TRUE
rs2851436	12	123667354	Venous thromboembolism	Follicular lymphoma	T	G	T	G	0.7941	0.794531	0.0471	0.0074	1.78e-10	71771	1059740	1131511	0.0519281	0.0432143	0.205272	2844	8103	10947	log odds	0.002	0.0001	log odds	0.0183	0.000135	FALSE	FALSE	FALSE	0.944	FALSE
rs9442571	1	9349611	Venous thromboembolism	Follicular lymphoma	A	T	A	T	0.1419	0.135784	0.0495	0.0086	1.07e-08	70878	1056326	1127204	0.0248877	0.0505612	0.613331	2843	8103	10946	log odds	0.002	0.0001	log odds	0.0183	2.2e-05	TRUE	FALSE	TRUE	0.758	TRUE
rs4540639	1	192104320	Venous thromboembolism	Follicular lymphoma	C	G	C	G	0.4675	0.474339	0.0346	0.006	6.88e-09	70878	1056326	1127204	-0.00682323	0.0328316	0.837588	2843	8103	10946	log odds	0.002	0.0001	log odds	0.0183	3.53e-06	TRUE	TRUE	TRUE	0.626	FALSE
rs3811444	1	248039451	Venous thromboembolism	Follicular lymphoma	T	C	T	C	0.3401	0.347878	-0.0429	0.0062	4.45e-12	71771	1059740	1131511	0.026155	0.0355867	0.450204	2843	8103	10946	log odds	0.002	0.0001	log odds	0.0183	4.71e-05	FALSE	FALSE	TRUE	0.781	TRUE
rs1047891	2	211540507	Venous thromboembolism	Follicular lymphoma	A	C	A	C	0.3149	0.327897	0.0418	0.0067	3.92e-10	70878	1056326	1127204	-0.107808	0.0325765	0.00295048	2843	8103	10946	log odds	0.002	0.0001	log odds	0.0183	0.000785	FALSE	FALSE	FALSE	0.269	FALSE
rs13412535	2	224874874	Venous thromboembolism	Follicular lymphoma	A	G	A	G	0.22	0.220428	0.0525	0.0076	4.26e-12	70878	1056326	1127204	-0.00080032	0.0466071	0.986092	2843	8103	10946	log odds	0.002	0.0001	log odds	0.0183	3.35e-08	FALSE	FALSE	TRUE	0.451	TRUE
rs9866664	3	90437988	Venous thromboembolism	Follicular lymphoma	A	G	A	G	0.5128	0.553883	0.0462	0.0063	1.38e-13	70878	1056326	1127204	0.00390762	0.0389541	0.920874	2843	8103	10946	log odds	0.002	0.0002	log odds	0.0183	1.15e-06	FALSE	FALSE	TRUE	0.457	TRUE
rs9854955	3	156795525	Venous thromboembolism	Follicular lymphoma	A	G	A	G	0.5978	0.577496	0.0396	0.0064	5.62e-10	71771	1059740	1131511	-0.0172504	0.0346684	0.612909	2843	8103	10946	log odds	0.002	0.0001	log odds	0.0183	2.21e-05	FALSE	FALSE	TRUE	0.701	TRUE
rs10820606	9	99192919	Venous thromboembolism	Follicular lymphoma	A	C	A	C	0.7689	0.761515	0.0489	0.0084	6.29e-09	57001	661566	718567	0.0379096	0.0403061	0.364662	2843	8103	10946	log odds	0.002	0.0001	log odds	0.0183	7.97e-05	FALSE	FALSE	TRUE	0.876	TRUE
rs10763665	10	28771491	Venous thromboembolism	Follicular lymphoma	C	G	C	G	0.5783	0.597869	-0.0342	0.0062	3.13e-08	70878	1056326	1127204	-0.0452066	0.0333418	0.194442	2843	8103	10946	log odds	0.002	0.0001	log odds	0.0183	0.000149	TRUE	TRUE	FALSE	0.853	FALSE
rs1145656	11	73305859	Venous thromboembolism	Follicular lymphoma	A	C	A	C	0.8171	0.799961	-0.0442	0.0079	2e-08	70878	1056326	1127204	0.0140015	0.0443622	0.748748	2843	8103	10946	log odds	0.002	0.0001	log odds	0.0183	9.55e-06	FALSE	FALSE	TRUE	0.686	TRUE
rs7135039	12	6160614	Venous thromboembolism	Follicular lymphoma	T	C	T	C	0.3641	0.357036	0.072	0.0061	1.2e-31	71771	1059740	1131511	-0.0293258	0.0342092	0.404013	2843	8103	10946	log odds	0.002	0.0004	log odds	0.0183	6.01e-05	FALSE	FALSE	TRUE	0.469	TRUE
rs56750693	12	112144586	Venous thromboembolism	Follicular lymphoma	A	T	A	T	0.7139	0.6908	0.0676	0.0084	7.03e-16	54727	629016	683743	-0.0199987	0.042602	0.632499	2843	8103	10946	log odds	0.002	0.0003	log odds	0.0183	2.59e-05	TRUE	FALSE	TRUE	0.455	TRUE
rs3211752	13	113787459	Venous thromboembolism	Follicular lymphoma	A	G	A	G	0.5191	0.519811	-0.0515	0.0061	3.92e-17	70878	1056326	1127204	-0.0193123	0.0364796	0.588867	2843	8103	10946	log odds	0.002	0.0002	log odds	0.0183	2.83e-05	FALSE	FALSE	TRUE	0.571	TRUE
rs7183672	15	96101018	Venous thromboembolism	Follicular lymphoma	A	G	A	G	0.6742	0.675829	-0.0357	0.0064	2.12e-08	70878	1056326	1127204	0.0456252	0.035102	0.214224	2843	8103	10946	log odds	0.002	0.0001	log odds	0.0183	0.000139	FALSE	FALSE	FALSE	0.869	FALSE
rs12443808	16	30996871	Venous thromboembolism	Follicular lymphoma	C	G	C	G	0.4142	0.479394	0.0437	0.0063	4.86e-12	71571	1051733	1123304	-0.0219572	0.0384184	0.558141	2843	8103	10946	log odds	0.002	0.0001	log odds	0.0183	3.66e-05	TRUE	TRUE	TRUE	0.71	FALSE
rs62044142	16	81868968	Venous thromboembolism	Follicular lymphoma	A	C	A	C	0.8573	0.855523	-0.0957	0.0101	3.62e-21	51926	644580	696506	-0.0668172	0.0517602	0.167068	2843	8103	10946	log odds	0.002	0.0003	log odds	0.0183	0.000166	FALSE	FALSE	TRUE	0.726	TRUE
rs28634651	16	88553198	Venous thromboembolism	Follicular lymphoma	T	C	T	C	0.6229	0.632182	0.0497	0.0065	2.59e-14	66756	874773	941529	-0.0623173	0.0376276	0.0775851	2843	8103	10946	log odds	0.002	0.0002	log odds	0.0183	0.000273	FALSE	FALSE	FALSE	0.836	FALSE
rs2545774	19	41287674	Venous thromboembolism	Follicular lymphoma	T	C	T	C	0.2592	0.291438	-0.0422	0.0069	8.42e-10	70878	1056326	1127204	-0.0350775	0.0392092	0.354005	2843	8103	10946	log odds	0.002	0.0001	log odds	0.0183	7.75e-05	FALSE	FALSE	TRUE	0.929	TRUE
rs1654425	19	55538980	Venous thromboembolism	Follicular lymphoma	T	C	T	C	0.1551	0.170533	-0.0847	0.0084	7.33e-24	71771	1059740	1131511	-0.090663	0.0493878	0.04422	2843	8103	10946	log odds	0.002	0.0003	log odds	0.0183	0.000358	FALSE	FALSE	FALSE	0.898	FALSE
rs8109681	19	10738836	Venous thromboembolism	Chronic lymphocytic leukaemia	A	G	A	G	0.2133	0.214136	-0.1137	0.0073	9.19e-55	71771	1059740	1131511	0.0397809	0.0364541	0.293861	3100	7667	10767	log odds	0.002	0.0007	log odds	0.0156	8.04e-05	FALSE	FALSE	TRUE	0.273	TRUE
rs13084580	3	39188182	Venous thromboembolism	Chronic lymphocytic leukaemia	T	C	T	C	0.1077	0.111771	0.0811	0.0095	2.01e-17	71771	1059740	1131511	-0.139607	0.0433673	0.00504743	3100	7666	10766	log odds	0.002	0.0002	log odds	0.0156	0.000605	FALSE	FALSE	FALSE	0.482	FALSE
rs35257264	11	126296816	Venous thromboembolism	Chronic lymphocytic leukaemia	T	C	T	C	0.023	0.0241738	0.1522	0.0203	6.03e-14	70878	1056326	1127204	0.0850762	0.115969	0.421087	3100	7666	10766	log odds	0.002	0.0002	log odds	0.0156	5.07e-05	FALSE	FALSE	TRUE	0.724	TRUE
rs340009	15	60899639	Venous thromboembolism	Chronic lymphocytic leukaemia	A	C	A	C	0.3981	0.391141	-0.0335	0.006	2.88e-08	71771	1059740	1131511	0.0700856	0.0347194	0.0302178	3100	7666	10766	log odds	0.002	0.0001	log odds	0.0156	0.000354	FALSE	FALSE	FALSE	0.523	FALSE
rs536327	17	27857698	Venous thromboembolism	Chronic lymphocytic leukaemia	T	C	T	C	0.4764	0.472701	0.0335	0.006	2.84e-08	67911	1028369	1096280	-0.0609184	0.0294898	0.0516598	3099	7667	10766	log odds	0.002	0.0001	log odds	0.0156	0.000281	FALSE	FALSE	FALSE	0.622	FALSE
rs1912846	2	188325444	Venous thromboembolism	Chronic lymphocytic leukaemia	A	G	A	G	0.3565	0.357004	-0.0389	0.0061	2.18e-10	71771	1059740	1131511	-0.00662188	0.0322704	0.8386	3098	7667	10765	log odds	0.002	0.0001	log odds	0.0156	3.06e-06	FALSE	FALSE	TRUE	0.577	TRUE
rs214059	6	25536937	Venous thromboembolism	Chronic lymphocytic leukaemia	T	C	T	C	0.4328	0.435513	0.037	0.0059	4.89e-10	71771	1059740	1131511	0.052023	0.0335969	0.102527	3099	7666	10765	log odds	0.002	0.0001	log odds	0.0156	0.000202	FALSE	FALSE	FALSE	0.789	FALSE
rs1801690	17	64208285	Venous thromboembolism	Chronic lymphocytic leukaemia	C	G	C	G	0.9406	0.942582	0.0702	0.0127	3.18e-08	71677	1057399	1129076	-0.0294617	0.0698724	0.662976	3099	7666	10765	log odds	0.002	0.0001	log odds	0.0156	1.42e-05	TRUE	FALSE	TRUE	0.724	TRUE
rs117390891	20	23168526	Venous thromboembolism	Chronic lymphocytic leukaemia	T	G	T	G	0.153	0.152147	-0.0765	0.0084	1.24e-19	70878	1056326	1127204	-0.0142003	0.0430102	0.743877	3100	7665	10765	log odds	0.002	0.0002	log odds	0.0156	7.93e-06	FALSE	FALSE	TRUE	0.418	TRUE
rs1867312	2	68619981	Venous thromboembolism	Chronic lymphocytic leukaemia	A	C	A	C	0.56	0.567116	-0.0534	0.0059	2.42e-19	71771	1059740	1131511	-0.00120072	0.0315561	0.970815	3098	7666	10764	log odds	0.002	0.0002	log odds	0.0156	1.08e-07	FALSE	FALSE	TRUE	0.351	TRUE
rs78872368	2	198545250	Venous thromboembolism	Chronic lymphocytic leukaemia	C	G	C	G	0.1971	0.193237	-0.0446	0.0074	1.9e-09	71771	1059740	1131511	0.0105442	0.0403316	0.791902	3098	7666	10764	log odds	0.002	0.0001	log odds	0.0156	5.26e-06	TRUE	FALSE	TRUE	0.624	TRUE
rs710446	3	186459927	Venous thromboembolism	Chronic lymphocytic leukaemia	T	C	T	C	0.592	0.585521	-0.0452	0.0059	2.12e-14	71771	1059740	1131511	0.0371828	0.0309694	0.247412	3099	7665	10764	log odds	0.002	0.0001	log odds	0.0156	0.000102	FALSE	FALSE	TRUE	0.889	TRUE
rs251339	5	96235038	Venous thromboembolism	Chronic lymphocytic leukaemia	T	C	T	C	0.4672	0.469907	-0.0371	0.0059	2.78e-10	71771	1059740	1131511	-0.040854	0.0326276	0.192009	3099	7665	10764	log odds	0.002	0.0001	log odds	0.0156	0.000126	FALSE	FALSE	FALSE	0.946	FALSE
rs57866767	10	96023077	Venous thromboembolism	Chronic lymphocytic leukaemia	T	C	T	C	0.5684	0.555302	-0.0391	0.0059	4.64e-11	71771	1059740	1131511	-0.00786896	0.0317602	0.80184	3098	7666	10764	log odds	0.002	0.0001	log odds	0.0156	4.65e-06	FALSE	FALSE	TRUE	0.578	TRUE
rs12800654	11	16243320	Venous thromboembolism	Chronic lymphocytic leukaemia	A	G	A	G	0.8982	0.888097	-0.0559	0.0099	1.63e-08	70878	1056326	1127204	-0.0606246	0.0530357	0.224013	3100	7664	10764	log odds	0.002	0.0001	log odds	0.0156	0.00011	FALSE	FALSE	FALSE	0.939	FALSE
rs11078659	17	6903944	Venous thromboembolism	Chronic lymphocytic leukaemia	A	G	A	G	0.5069	0.512666	-0.0352	0.0059	1.8e-09	71771	1059740	1131511	-0.0193867	0.0303571	0.531104	3099	7665	10764	log odds	0.002	0.0001	log odds	0.0156	2.85e-05	FALSE	FALSE	TRUE	0.776	TRUE
rs72976751	4	86725959	Venous thromboembolism	Chronic lymphocytic leukaemia	A	T	A	T	0.8635	0.87158	0.0565	0.0087	8.66e-11	70878	1056326	1127204	0.0226547	0.0465306	0.634391	3099	7664	10763	log odds	0.002	0.0001	log odds	0.0156	1.75e-05	TRUE	FALSE	TRUE	0.67	TRUE
rs2066864	4	155525695	Venous thromboembolism	Chronic lymphocytic leukaemia	A	G	A	G	0.249	0.241929	0.2095	0.0067	1e-200	71771	1059740	1131511	-0.0409262	0.034949	0.260219	3097	7666	10763	log odds	0.002	0.0025	log odds	0.0156	9.39e-05	FALSE	FALSE	TRUE	0.00885	TRUE
rs1513275	7	28259233	Venous thromboembolism	Chronic lymphocytic leukaemia	T	C	T	C	0.7939	0.780348	0.0496	0.0076	5.66e-11	70878	1056326	1127204	0.0498207	0.0365051	0.193527	3098	7665	10763	log odds	0.002	0.0001	log odds	0.0156	0.00013	FALSE	FALSE	FALSE	0.982	FALSE
rs10886430	10	121010256	Venous thromboembolism	Chronic lymphocytic leukaemia	A	G	A	G	0.8806	0.868749	-0.1164	0.0096	3.59e-34	70878	1056326	1127204	0.0494004	0.0468622	0.314604	3098	7665	10763	log odds	0.002	0.0004	log odds	0.0156	8.54e-05	FALSE	FALSE	TRUE	0.452	TRUE
rs4755476	11	32980428	Venous thromboembolism	Chronic lymphocytic leukaemia	T	G	T	G	0.8447	0.844951	0.0507	0.0084	1.5e-09	70878	1056326	1127204	-0.0196926	0.0426531	0.650558	3098	7665	10763	log odds	0.002	0.0001	log odds	0.0156	1.54e-05	FALSE	FALSE	TRUE	0.685	TRUE
rs1997547	11	114002744	Venous thromboembolism	Chronic lymphocytic leukaemia	A	G	A	G	0.322	0.314223	-0.0373	0.0063	3.35e-09	70878	1056326	1127204	0.0445909	0.0351786	0.184739	3099	7664	10763	log odds	0.002	0.0001	log odds	0.0156	0.00013	FALSE	FALSE	FALSE	0.908	FALSE
rs61990092	14	92289301	Venous thromboembolism	Chronic lymphocytic leukaemia	T	C	T	C	0.3311	0.33112	0.0588	0.0062	3.73e-21	70878	1056326	1127204	-0.00652122	0.0333418	0.845478	3097	7666	10763	log odds	0.002	0.0002	log odds	0.0156	2.86e-06	FALSE	FALSE	TRUE	0.376	TRUE
rs4906229	14	103057511	Venous thromboembolism	Chronic lymphocytic leukaemia	A	C	A	C	0.2518	0.235732	0.0402	0.0069	6.71e-09	70878	1056326	1127204	0.0077298	0.0366071	0.832921	3098	7665	10763	log odds	0.002	0.0001	log odds	0.0156	3.27e-06	FALSE	FALSE	TRUE	0.61	TRUE
rs4790311	17	1979188	Venous thromboembolism	Chronic lymphocytic leukaemia	T	C	T	C	0.3974	0.397431	-0.0475	0.006	3.19e-15	70878	1056326	1127204	0.0480354	0.0307398	0.136226	3098	7665	10763	log odds	0.002	0.0002	log odds	0.0156	0.000167	FALSE	FALSE	FALSE	0.994	FALSE
rs573431210	17	67276383	Venous thromboembolism	Chronic lymphocytic leukaemia	T	G	T	G	0.9767	0.972891	-0.1381	0.0232	2.51e-09	71192	1056149	1127341	0.101922	0.0953316	0.330892	3098	7665	10763	log odds	0.002	0.0001	log odds	0.0156	8.54e-05	FALSE	FALSE	TRUE	0.886	TRUE
rs6025	1	169519049	Venous thromboembolism	Chronic lymphocytic leukaemia	T	C	T	C	0.0262	0.0290903	1.0904	0.0159	1e-200	70793	1055476	1126269	0.104805	0.0869898	0.275019	3097	7665	10762	log odds	0.002	0.0082	log odds	0.0156	9.17e-05	FALSE	FALSE	TRUE	1.02e-07	TRUE
rs1158867	2	128177377	Venous thromboembolism	Chronic lymphocytic leukaemia	T	C	T	C	0.58	0.576214	-0.0658	0.0059	7.01e-29	71771	1059740	1131511	0.00389241	0.0315816	0.901175	3097	7665	10762	log odds	0.002	0.0003	log odds	0.0156	1.12e-06	FALSE	FALSE	TRUE	0.271	TRUE
rs2754251	6	88385949	Venous thromboembolism	Chronic lymphocytic leukaemia	A	G	A	G	0.0584	0.0471405	0.0715	0.0129	2.65e-08	70878	1056326	1127204	0.123014	0.0922194	0.129925	3098	7664	10762	log odds	0.002	0.0001	log odds	0.0156	0.0002	FALSE	FALSE	FALSE	0.748	FALSE
rs687289	9	136137106	Venous thromboembolism	Chronic lymphocytic leukaemia	A	G	A	G	0.3584	0.349415	0.2914	0.006	1e-200	71771	1059740	1131511	-0.00893984	0.0324235	0.784756	3097	7665	10762	log odds	0.002	0.0059	log odds	0.0156	5.53e-06	FALSE	FALSE	TRUE	1.17e-06	TRUE
rs1243184	10	21931937	Venous thromboembolism	Chronic lymphocytic leukaemia	T	C	T	C	0.6756	0.667083	-0.0372	0.0063	3.87e-09	70878	1056326	1127204	0.0420728	0.0320408	0.208015	3098	7664	10762	log odds	0.002	0.0001	log odds	0.0156	0.00012	FALSE	FALSE	FALSE	0.93	FALSE
rs78707713	10	71245276	Venous thromboembolism	Chronic lymphocytic leukaemia	T	C	T	C	0.8801	0.873874	0.2141	0.0095	1.02e-111	70878	1056326	1127204	-0.120357	0.0535459	0.0111683	3098	7664	10762	log odds	0.002	0.0015	log odds	0.0156	0.000473	FALSE	FALSE	TRUE	0.274	TRUE
rs55777218	11	60070946	Venous thromboembolism	Chronic lymphocytic leukaemia	T	C	T	C	0.6403	0.624251	-0.0341	0.0062	2.92e-08	71771	1059740	1131511	-0.00975229	0.0328827	0.765495	3099	7663	10762	log odds	0.002	0.0001	log odds	0.0156	6.78e-06	FALSE	FALSE	TRUE	0.675	TRUE
rs8004077	14	58846731	Venous thromboembolism	Chronic lymphocytic leukaemia	A	G	A	G	0.7356	0.74872	0.0434	0.0068	1.32e-10	71771	1059740	1131511	0.0390527	0.035102	0.284391	3098	7664	10762	log odds	0.002	0.0001	log odds	0.0156	8.77e-05	FALSE	FALSE	TRUE	0.938	TRUE
rs141866277	15	43950699	Venous thromboembolism	Chronic lymphocytic leukaemia	A	T	A	T	0.9746	0.969512	0.1681	0.0211	1.74e-15	71571	1051733	1123304	-0.0347878	0.0954082	0.704005	3098	7664	10762	log odds	0.002	0.0002	log odds	0.0156	1.08e-05	TRUE	FALSE	TRUE	0.458	TRUE
rs9611844	22	43115776	Venous thromboembolism	Chronic lymphocytic leukaemia	C	G	C	G	0.118	0.125048	0.0757	0.0091	7.94e-17	70878	1056326	1127204	0.0504079	0.0505357	0.293814	3098	7664	10762	log odds	0.002	0.0002	log odds	0.0156	8.36e-05	TRUE	FALSE	TRUE	0.779	TRUE
rs76798800	1	154994978	Venous thromboembolism	Chronic lymphocytic leukaemia	T	G	T	G	0.2563	0.257379	0.0389	0.0067	7.64e-09	71771	1059740	1131511	-0.0501361	0.0344643	0.166618	3098	7663	10761	log odds	0.002	0.0001	log odds	0.0156	0.000147	FALSE	FALSE	FALSE	0.857	FALSE
rs35225200	4	103146888	Venous thromboembolism	Chronic lymphocytic leukaemia	A	C	A	C	0.919	0.91787	-0.0645	0.0115	1.89e-08	71771	1059740	1131511	0.0946404	0.0533163	0.105456	3097	7664	10761	log odds	0.002	0.0001	log odds	0.0156	0.00021	FALSE	FALSE	FALSE	0.754	FALSE
rs4235677	5	72925091	Venous thromboembolism	Chronic lymphocytic leukaemia	A	G	A	G	0.5222	0.531188	-0.033	0.0059	2.39e-08	70878	1056326	1127204	-0.0569473	0.0331888	0.0693969	3097	7664	10761	log odds	0.002	0.0001	log odds	0.0156	0.000245	FALSE	FALSE	FALSE	0.668	FALSE
rs4759076	12	54729872	Venous thromboembolism	Chronic lymphocytic leukaemia	T	C	T	C	0.5343	0.545594	0.0525	0.0063	6.35e-17	68804	1031783	1100587	-0.0068763	0.0320918	0.83002	3097	7664	10761	log odds	0.002	0.0002	log odds	0.0156	3.56e-06	FALSE	FALSE	TRUE	0.412	TRUE
rs2851436	12	123667354	Venous thromboembolism	Chronic lymphocytic leukaemia	T	G	T	G	0.7941	0.792748	0.0471	0.0074	1.78e-10	71771	1059740	1131511	-0.0394687	0.0373469	0.309151	3098	7663	10761	log odds	0.002	0.0001	log odds	0.0156	7.73e-05	FALSE	FALSE	TRUE	0.911	TRUE
rs3211752	13	113787459	Venous thromboembolism	Chronic lymphocytic leukaemia	A	G	A	G	0.5191	0.519068	-0.0515	0.0061	3.92e-17	70878	1056326	1127204	0.00280393	0.0333163	0.932212	3097	7664	10761	log odds	0.002	0.0002	log odds	0.0156	5.97e-07	FALSE	FALSE	TRUE	0.381	TRUE
rs62044142	16	81868968	Venous thromboembolism	Chronic lymphocytic leukaemia	A	C	A	C	0.8573	0.857495	-0.0957	0.0101	3.62e-21	51926	644580	696506	-0.00389241	0.0463265	0.932723	3097	7664	10761	log odds	0.002	0.0003	log odds	0.0156	5.62e-07	FALSE	FALSE	TRUE	0.252	TRUE
rs1654425	19	55538980	Venous thromboembolism	Chronic lymphocytic leukaemia	T	C	T	C	0.1551	0.172088	-0.0847	0.0084	7.33e-24	71771	1059740	1131511	0.00511305	0.0429082	0.904698	3097	7664	10761	log odds	0.002	0.0003	log odds	0.0156	1.13e-06	FALSE	FALSE	TRUE	0.3	TRUE
rs6087685	20	33777612	Venous thromboembolism	Chronic lymphocytic leukaemia	C	G	C	G	0.2976	0.302948	0.112	0.0064	9.06e-68	71771	1059740	1131511	0.0632564	0.036301	0.0633922	3097	7664	10761	log odds	0.002	0.0008	log odds	0.0156	0.000255	TRUE	FALSE	TRUE	0.425	TRUE
rs9442571	1	9349611	Venous thromboembolism	Chronic lymphocytic leukaemia	A	T	A	T	0.1419	0.134745	0.0495	0.0086	1.07e-08	70878	1056326	1127204	0.038355	0.0488265	0.413175	3097	7663	10760	log odds	0.002	0.0001	log odds	0.0156	5.17e-05	TRUE	FALSE	TRUE	0.88	TRUE
rs12753797	1	77981959	Venous thromboembolism	Chronic lymphocytic leukaemia	A	G	A	G	0.2031	0.1817	0.0435	0.0073	3.04e-09	70878	1056326	1127204	0.0791808	0.0440816	0.0516824	3096	7664	10760	log odds	0.002	0.0001	log odds	0.0156	0.000279	FALSE	FALSE	FALSE	0.644	FALSE
rs1775815	1	118148830	Venous thromboembolism	Chronic lymphocytic leukaemia	T	G	T	G	0.5797	0.567083	0.0381	0.0061	3.33e-10	70878	1056326	1127204	0.0130149	0.0323214	0.683658	3096	7664	10760	log odds	0.002	0.0001	log odds	0.0156	1.26e-05	FALSE	FALSE	TRUE	0.656	TRUE
rs2842700	1	207282149	Venous thromboembolism	Chronic lymphocytic leukaemia	A	C	A	C	0.0575	0.0608074	0.1171	0.013	2.5e-19	70878	1056326	1127204	0.10445	0.0735459	0.113778	3097	7663	10760	log odds	0.002	0.0002	log odds	0.0156	0.000185	FALSE	FALSE	TRUE	0.927	TRUE
rs16867574	5	38708554	Venous thromboembolism	Chronic lymphocytic leukaemia	T	C	T	C	0.7137	0.72266	-0.0494	0.0065	3.46e-14	70878	1056326	1127204	-0.0166376	0.035102	0.64095	3097	7663	10760	log odds	0.002	0.0002	log odds	0.0156	1.68e-05	FALSE	FALSE	TRUE	0.592	TRUE
rs370720	8	9168146	Venous thromboembolism	Chronic lymphocytic leukaemia	T	C	T	C	0.0646	0.0564302	0.0727	0.0127	1.04e-08	70878	1056326	1127204	0.0105442	0.0708929	0.88052	3097	7663	10760	log odds	0.002	0.0001	log odds	0.0156	1.79e-06	FALSE	FALSE	TRUE	0.579	TRUE
rs2726950	8	27806764	Venous thromboembolism	Chronic lymphocytic leukaemia	A	G	A	G	0.6917	0.694856	-0.0589	0.0064	3.53e-20	70878	1056326	1127204	0.0749391	0.0318622	0.0289652	3096	7664	10760	log odds	0.002	0.0002	log odds	0.0156	0.000365	FALSE	FALSE	FALSE	0.788	FALSE
rs6993770	8	106581528	Venous thromboembolism	Chronic lymphocytic leukaemia	A	T	A	T	0.7239	0.716729	0.0741	0.0066	4.61e-29	71771	1059740	1131511	-0.0607187	0.0377296	0.0870233	3097	7663	10760	log odds	0.002	0.0003	log odds	0.0156	0.000226	TRUE	FALSE	TRUE	0.832	TRUE
rs174551	11	61573684	Venous thromboembolism	Chronic lymphocytic leukaemia	T	C	T	C	0.6552	0.681025	0.0679	0.0065	8.66e-26	66870	866589	933459	0.028914	0.0334184	0.400246	3096	7664	10760	log odds	0.002	0.0003	log odds	0.0156	5.54e-05	FALSE	FALSE	TRUE	0.499	TRUE
rs1145656	11	73305859	Venous thromboembolism	Chronic lymphocytic leukaemia	A	C	A	C	0.8171	0.799455	-0.0442	0.0079	2e-08	70878	1056326	1127204	-0.0538228	0.0392857	0.193622	3097	7663	10760	log odds	0.002	0.0001	log odds	0.0156	0.00014	FALSE	FALSE	FALSE	0.875	FALSE
rs4540639	1	192104320	Venous thromboembolism	Chronic lymphocytic leukaemia	C	G	C	G	0.4675	0.479602	0.0346	0.006	6.88e-09	70878	1056326	1127204	0.0536355	0.0335204	0.0912611	3096	7663	10759	log odds	0.002	0.0001	log odds	0.0156	0.000218	TRUE	TRUE	FALSE	0.732	FALSE
rs3811444	1	248039451	Venous thromboembolism	Chronic lymphocytic leukaemia	T	C	T	C	0.3401	0.340744	-0.0429	0.0062	4.45e-12	71771	1059740	1131511	-0.020713	0.0330612	0.539561	3096	7663	10759	log odds	0.002	0.0001	log odds	0.0156	2.93e-05	FALSE	FALSE	TRUE	0.705	TRUE
rs1047891	2	211540507	Venous thromboembolism	Chronic lymphocytic leukaemia	A	C	A	C	0.3149	0.330808	0.0418	0.0067	3.92e-10	70878	1056326	1127204	-0.026344	0.0340816	0.451834	3096	7663	10759	log odds	0.002	0.0001	log odds	0.0156	4.68e-05	FALSE	FALSE	TRUE	0.801	TRUE
rs13412535	2	224874874	Venous thromboembolism	Chronic lymphocytic leukaemia	A	G	A	G	0.22	0.221396	0.0525	0.0076	4.26e-12	70878	1056326	1127204	-0.0592194	0.0412755	0.17593	3096	7663	10759	log odds	0.002	0.0001	log odds	0.0156	0.000185	FALSE	FALSE	FALSE	0.915	FALSE
rs9866664	3	90437988	Venous thromboembolism	Chronic lymphocytic leukaemia	A	G	A	G	0.5128	0.550972	0.0462	0.0063	1.38e-13	70878	1056326	1127204	-0.00468899	0.0370153	0.899545	3096	7663	10759	log odds	0.002	0.0002	log odds	0.0156	1.65e-06	FALSE	FALSE	TRUE	0.455	TRUE
rs9854955	3	156795525	Venous thromboembolism	Chronic lymphocytic leukaemia	A	G	A	G	0.5978	0.575601	0.0396	0.0064	5.62e-10	71771	1059740	1131511	-0.019018	0.0328061	0.554675	3096	7663	10759	log odds	0.002	0.0001	log odds	0.0156	2.68e-05	FALSE	FALSE	TRUE	0.718	TRUE
rs3756011	4	187206249	Venous thromboembolism	Chronic lymphocytic leukaemia	A	C	A	C	0.4039	0.395847	0.1993	0.006	1e-200	70878	1056326	1127204	0.0132123	0.0329337	0.684634	3096	7663	10759	log odds	0.002	0.0029	log odds	0.0156	1.27e-05	FALSE	FALSE	TRUE	0.00103	TRUE
rs9390460	6	147694334	Venous thromboembolism	Chronic lymphocytic leukaemia	T	C	T	C	0.4833	0.459436	-0.0498	0.0059	4.96e-17	71771	1059740	1131511	-0.024595	0.0320918	0.431436	3096	7663	10759	log odds	0.002	0.0002	log odds	0.0156	4.57e-05	FALSE	FALSE	TRUE	0.649	TRUE
rs10820606	9	99192919	Venous thromboembolism	Chronic lymphocytic leukaemia	A	C	A	C	0.7689	0.758599	0.0489	0.0084	6.29e-09	57001	661566	718567	-0.0037928	0.0395918	0.923164	3096	7663	10759	log odds	0.002	0.0001	log odds	0.0156	8e-07	FALSE	FALSE	TRUE	0.495	TRUE
rs10763665	10	28771491	Venous thromboembolism	Chronic lymphocytic leukaemia	C	G	C	G	0.5783	0.600404	-0.0342	0.0062	3.13e-08	70878	1056326	1127204	0.0110388	0.0337245	0.739809	3096	7663	10759	log odds	0.002	0.0001	log odds	0.0156	8.89e-06	TRUE	TRUE	TRUE	0.679	FALSE
rs7135039	12	6160614	Venous thromboembolism	Chronic lymphocytic leukaemia	T	C	T	C	0.3641	0.355138	0.072	0.0061	1.2e-31	71771	1059740	1131511	-0.00280393	0.0335714	0.934727	3096	7663	10759	log odds	0.002	0.0004	log odds	0.0156	5.47e-07	FALSE	FALSE	TRUE	0.231	TRUE
rs56750693	12	112144586	Venous thromboembolism	Chronic lymphocytic leukaemia	A	T	A	T	0.7139	0.689331	0.0676	0.0084	7.03e-16	54727	629016	683743	0.0113643	0.0390816	0.773843	3096	7663	10759	log odds	0.002	0.0003	log odds	0.0156	8.42e-06	TRUE	FALSE	TRUE	0.364	TRUE
rs7183672	15	96101018	Venous thromboembolism	Chronic lymphocytic leukaemia	A	G	A	G	0.6742	0.674109	-0.0357	0.0064	2.12e-08	70878	1056326	1127204	0.0203048	0.03375	0.554972	3096	7663	10759	log odds	0.002	0.0001	log odds	0.0156	2.76e-05	FALSE	FALSE	TRUE	0.795	TRUE
rs12443808	16	30996871	Venous thromboembolism	Chronic lymphocytic leukaemia	C	G	C	G	0.4142	0.479925	0.0437	0.0063	4.86e-12	71571	1051733	1123304	-0.00359354	0.0355867	0.918209	3096	7663	10759	log odds	0.002	0.0001	log odds	0.0156	9.8e-07	TRUE	TRUE	TRUE	0.477	FALSE
rs28634651	16	88553198	Venous thromboembolism	Chronic lymphocytic leukaemia	T	C	T	C	0.6229	0.637179	0.0497	0.0065	2.59e-14	66756	874773	941529	0.0637921	0.0321939	0.0627925	3096	7663	10759	log odds	0.002	0.0002	log odds	0.0156	0.000287	FALSE	FALSE	FALSE	0.811	FALSE
rs2545774	19	41287674	Venous thromboembolism	Chronic lymphocytic leukaemia	T	C	T	C	0.2592	0.294398	-0.0422	0.0069	8.42e-10	70878	1056326	1127204	0.0516091	0.0340561	0.149911	3096	7663	10759	log odds	0.002	0.0001	log odds	0.0156	0.000167	FALSE	FALSE	FALSE	0.859	FALSE
rs9442571	1	9349611	Venous thromboembolism	Oral cancer	A	T	A	T	0.1419	0.11863	0.0495	0.0086	1.07e-08	70878	1056326	1127204	0.00159872	0.0489521	0.486973	2700	5984	8684	log odds	0.002	0.0001	log odds	0.0089	8.12e-08	TRUE	FALSE	TRUE	0.56	TRUE
rs12753797	1	77981959	Venous thromboembolism	Oral cancer	A	G	A	G	0.2031	0.157985	0.0435	0.0073	3.04e-09	70878	1056326	1127204	-0.0261387	0.0425023	0.269279	2700	5984	8684	log odds	0.002	0.0001	log odds	0.0089	2.78e-05	FALSE	FALSE	TRUE	0.783	TRUE
rs1775815	1	118148830	Venous thromboembolism	Oral cancer	T	G	T	G	0.5797	0.57252	0.0381	0.0061	3.33e-10	70878	1056326	1127204	0.0238142	0.0321622	0.229517	2700	5984	8684	log odds	0.002	0.0001	log odds	0.0089	4.22e-05	FALSE	FALSE	TRUE	0.807	TRUE
rs76798800	1	154994978	Venous thromboembolism	Oral cancer	T	G	T	G	0.2563	0.232724	0.0389	0.0067	7.64e-09	71771	1059740	1131511	0.0176434	0.0361609	0.312805	2700	5984	8684	log odds	0.002	0.0001	log odds	0.0089	1.68e-05	FALSE	FALSE	TRUE	0.74	TRUE
rs6025	1	169519049	Venous thromboembolism	Oral cancer	T	C	T	C	0.0262	0.053758	1.0904	0.0159	1e-200	70793	1055476	1126269	-0.184153	0.122281	0.0660356	2700	5984	8684	log odds	0.002	0.0082	log odds	0.0089	0.000549	FALSE	FALSE	TRUE	1.96e-05	TRUE
rs4540639	1	192104320	Venous thromboembolism	Oral cancer	C	G	C	G	0.4675	0.434296	0.0346	0.006	6.88e-09	70878	1056326	1127204	-0.0697789	0.033003	0.017244	2700	5984	8684	log odds	0.002	0.0001	log odds	0.0089	0.000364	TRUE	TRUE	FALSE	0.545	FALSE
rs2842700	1	207282149	Venous thromboembolism	Oral cancer	A	C	A	C	0.0575	0.0845559	0.1171	0.013	2.5e-19	70878	1056326	1127204	-0.0214279	0.0626484	0.366162	2700	5984	8684	log odds	0.002	0.0002	log odds	0.0089	1.09e-05	FALSE	FALSE	TRUE	0.461	TRUE
rs3811444	1	248039451	Venous thromboembolism	Oral cancer	T	C	T	C	0.3401	0.300447	-0.0429	0.0062	4.45e-12	71771	1059740	1131511	0.0153811	0.0346281	0.328456	2700	5984	8684	log odds	0.002	0.0001	log odds	0.0089	1.51e-05	FALSE	FALSE	TRUE	0.644	TRUE
rs1867312	2	68619981	Venous thromboembolism	Oral cancer	A	C	A	C	0.56	0.562922	-0.0534	0.0059	2.42e-19	71771	1059740	1131511	0.0474559	0.0328856	0.0745015	2700	5984	8684	log odds	0.002	0.0002	log odds	0.0089	0.000169	FALSE	FALSE	TRUE	0.918	TRUE
rs1158867	2	128177377	Venous thromboembolism	Oral cancer	T	C	T	C	0.58	0.547702	-0.0658	0.0059	7.01e-29	71771	1059740	1131511	-0.0315939	0.0324071	0.164803	2700	5984	8684	log odds	0.002	0.0003	log odds	0.0089	7.51e-05	FALSE	FALSE	TRUE	0.56	TRUE
rs1912846	2	188325444	Venous thromboembolism	Oral cancer	A	G	A	G	0.3565	0.362294	-0.0389	0.0061	2.18e-10	71771	1059740	1131511	0.026934	0.0327656	0.205533	2700	5984	8684	log odds	0.002	0.0001	log odds	0.0089	5.08e-05	FALSE	FALSE	TRUE	0.843	TRUE
rs78872368	2	198545250	Venous thromboembolism	Oral cancer	C	G	C	G	0.1971	0.190608	-0.0446	0.0074	1.9e-09	71771	1059740	1131511	0.0378737	0.0405954	0.175422	2700	5984	8684	log odds	0.002	0.0001	log odds	0.0089	6.68e-05	TRUE	FALSE	TRUE	0.919	TRUE
rs1047891	2	211540507	Venous thromboembolism	Oral cancer	A	C	A	C	0.3149	0.303134	0.0418	0.0067	3.92e-10	70878	1056326	1127204	0.0700856	0.0344314	0.0208997	2700	5984	8684	log odds	0.002	0.0001	log odds	0.0089	0.000313	FALSE	FALSE	FALSE	0.659	FALSE
rs13412535	2	224874874	Venous thromboembolism	Oral cancer	A	G	A	G	0.22	0.203385	0.0525	0.0076	4.26e-12	70878	1056326	1127204	0.018331	0.0414229	0.329052	2700	5984	8684	log odds	0.002	0.0001	log odds	0.0089	1.65e-05	FALSE	FALSE	TRUE	0.617	TRUE
rs13084580	3	39188182	Venous thromboembolism	Oral cancer	T	C	T	C	0.1077	0.11568	0.0811	0.0095	2.01e-17	71771	1059740	1131511	-0.0114655	0.0485412	0.406638	2700	5984	8684	log odds	0.002	0.0002	log odds	0.0089	4.1e-06	FALSE	FALSE	TRUE	0.456	TRUE
rs9866664	3	90437988	Venous thromboembolism	Oral cancer	A	G	A	G	0.5128	0.493498	0.0462	0.0063	1.38e-13	70878	1056326	1127204	0.03335	0.0332349	0.157819	2700	5984	8684	log odds	0.002	0.0002	log odds	0.0089	8.45e-05	FALSE	FALSE	TRUE	0.823	TRUE
rs9854955	3	156795525	Venous thromboembolism	Oral cancer	A	G	A	G	0.5978	0.57161	0.0396	0.0064	5.62e-10	71771	1059740	1131511	-0.00439035	0.031355	0.444322	2700	5984	8684	log odds	0.002	0.0001	log odds	0.0089	1.43e-06	FALSE	FALSE	TRUE	0.548	TRUE
rs710446	3	186459927	Venous thromboembolism	Oral cancer	T	C	T	C	0.592	0.578799	-0.0452	0.0059	2.12e-14	71771	1059740	1131511	0.00914166	0.0309139	0.383724	2700	5984	8684	log odds	0.002	0.0001	log odds	0.0089	6.2e-06	FALSE	FALSE	TRUE	0.538	TRUE
rs72976751	4	86725959	Venous thromboembolism	Oral cancer	A	T	A	T	0.8635	0.869922	0.0565	0.0087	8.66e-11	70878	1056326	1127204	-0.0131136	0.0465442	0.389069	2700	5984	8684	log odds	0.002	0.0001	log odds	0.0089	5.9e-06	TRUE	FALSE	TRUE	0.601	TRUE
rs35225200	4	103146888	Venous thromboembolism	Oral cancer	A	C	A	C	0.919	0.924318	-0.0645	0.0115	1.89e-08	71771	1059740	1131511	0.169484	0.0638215	0.00395836	2700	5984	8684	log odds	0.002	0.0001	log odds	0.0089	0.000636	FALSE	FALSE	FALSE	0.326	FALSE
rs2066864	4	155525695	Venous thromboembolism	Oral cancer	A	G	A	G	0.249	0.22183	0.2095	0.0067	1e-200	71771	1059740	1131511	-0.0664604	0.0389465	0.0439619	2700	5984	8684	log odds	0.002	0.0025	log odds	0.0089	0.000234	FALSE	FALSE	TRUE	0.0296	TRUE
rs3756011	4	187206249	Venous thromboembolism	Oral cancer	A	C	A	C	0.4039	0.372407	0.1993	0.006	1e-200	70878	1056326	1127204	-0.0106566	0.0316018	0.367977	2700	5984	8684	log odds	0.002	0.0029	log odds	0.0089	8.07e-06	FALSE	FALSE	TRUE	0.00129	TRUE
rs16867574	5	38708554	Venous thromboembolism	Oral cancer	T	C	T	C	0.7137	0.652593	-0.0494	0.0065	3.46e-14	70878	1056326	1127204	-0.0329365	0.0353603	0.17581	2700	5984	8684	log odds	0.002	0.0002	log odds	0.0089	7.45e-05	FALSE	FALSE	TRUE	0.817	TRUE
rs4235677	5	72925091	Venous thromboembolism	Oral cancer	A	G	A	G	0.5222	0.513007	-0.033	0.0059	2.39e-08	70878	1056326	1127204	0.0124775	0.0310385	0.343841	2700	5984	8684	log odds	0.002	0.0001	log odds	0.0089	1.18e-05	FALSE	FALSE	TRUE	0.721	TRUE
rs251339	5	96235038	Venous thromboembolism	Oral cancer	T	C	T	C	0.4672	0.463634	-0.0371	0.0059	2.78e-10	71771	1059740	1131511	0.0350056	0.0321949	0.138452	2700	5984	8684	log odds	0.002	0.0001	log odds	0.0089	9.25e-05	FALSE	FALSE	TRUE	0.971	TRUE
rs214059	6	25536937	Venous thromboembolism	Oral cancer	T	C	T	C	0.4328	0.432374	0.037	0.0059	4.89e-10	71771	1059740	1131511	-0.0448928	0.0326116	0.0843196	2700	5984	8684	log odds	0.002	0.0001	log odds	0.0089	0.000151	FALSE	FALSE	FALSE	0.891	FALSE
rs2754251	6	88385949	Venous thromboembolism	Oral cancer	A	G	A	G	0.0584	0.0559485	0.0715	0.0129	2.65e-08	70878	1056326	1127204	0.0873696	0.0740571	0.119048	2700	5984	8684	log odds	0.002	0.0001	log odds	0.0089	0.00012	FALSE	FALSE	FALSE	0.914	FALSE
rs9390460	6	147694334	Venous thromboembolism	Oral cancer	T	C	T	C	0.4833	0.491762	-0.0498	0.0059	4.96e-17	71771	1059740	1131511	-0.00538547	0.0300933	0.428985	2700	5984	8684	log odds	0.002	0.0002	log odds	0.0089	2.2e-06	FALSE	FALSE	TRUE	0.44	TRUE
rs1513275	7	28259233	Venous thromboembolism	Oral cancer	T	C	T	C	0.7939	0.741478	0.0496	0.0076	5.66e-11	70878	1056326	1127204	0.0577351	0.0381708	0.0651977	2700	5984	8684	log odds	0.002	0.0001	log odds	0.0089	0.000196	FALSE	FALSE	FALSE	0.854	FALSE
rs370720	8	9168146	Venous thromboembolism	Oral cancer	T	C	T	C	0.0646	0.0879482	0.0727	0.0127	1.04e-08	70878	1056326	1127204	-0.0234734	0.0601134	0.348089	2700	5984	8684	log odds	0.002	0.0001	log odds	0.0089	1.35e-05	FALSE	FALSE	TRUE	0.697	TRUE
rs2726950	8	27806764	Venous thromboembolism	Oral cancer	A	G	A	G	0.6917	0.712119	-0.0589	0.0064	3.53e-20	70878	1056326	1127204	0.0527681	0.0358935	0.0707635	2700	5984	8684	log odds	0.002	0.0002	log odds	0.0089	0.000175	FALSE	FALSE	TRUE	0.911	TRUE
rs6993770	8	106581528	Venous thromboembolism	Oral cancer	A	T	A	T	0.7239	0.708374	0.0741	0.0066	4.61e-29	71771	1059740	1131511	-0.0879193	0.0352053	0.00625662	2700	5984	8684	log odds	0.002	0.0003	log odds	0.0089	0.00048	TRUE	FALSE	FALSE	0.819	FALSE
rs687289	9	136137106	Venous thromboembolism	Oral cancer	A	G	A	G	0.3584	0.339512	0.2914	0.006	1e-200	71771	1059740	1131511	-0.0637921	0.0338033	0.0295695	2700	5984	8684	log odds	0.002	0.0059	log odds	0.0089	0.000279	FALSE	FALSE	TRUE	0.000149	TRUE
rs1243184	10	21931937	Venous thromboembolism	Oral cancer	T	C	T	C	0.6756	0.691921	-0.0372	0.0063	3.87e-09	70878	1056326	1127204	-0.028879	0.0346695	0.202428	2700	5984	8684	log odds	0.002	0.0001	log odds	0.0089	5.39e-05	FALSE	FALSE	TRUE	0.887	TRUE
rs10763665	10	28771491	Venous thromboembolism	Oral cancer	C	G	C	G	0.5783	0.579306	-0.0342	0.0062	3.13e-08	70878	1056326	1127204	0.0335315	0.033793	0.160535	2700	5984	8684	log odds	0.002	0.0001	log odds	0.0089	8.34e-05	TRUE	TRUE	TRUE	0.991	FALSE
rs78707713	10	71245276	Venous thromboembolism	Oral cancer	T	C	T	C	0.8801	0.893098	0.2141	0.0095	1.02e-111	70878	1056326	1127204	-0.0944007	0.052373	0.0357359	2700	5984	8684	log odds	0.002	0.0015	log odds	0.0089	0.000253	FALSE	FALSE	TRUE	0.153	TRUE
rs57866767	10	96023077	Venous thromboembolism	Oral cancer	T	C	T	C	0.5684	0.550628	-0.0391	0.0059	4.64e-11	71771	1059740	1131511	-0.0253753	0.0319842	0.213781	2700	5984	8684	log odds	0.002	0.0001	log odds	0.0089	4.84e-05	FALSE	FALSE	TRUE	0.814	TRUE
rs10886430	10	121010256	Venous thromboembolism	Oral cancer	A	G	A	G	0.8806	0.885368	-0.1164	0.0096	3.59e-34	70878	1056326	1127204	-0.0430595	0.0541149	0.213102	2700	5984	8684	log odds	0.002	0.0004	log odds	0.0089	5.66e-05	FALSE	FALSE	TRUE	0.404	TRUE
rs12800654	11	16243320	Venous thromboembolism	Oral cancer	A	G	A	G	0.8982	0.894894	-0.0559	0.0099	1.63e-08	70878	1056326	1127204	-0.04095	0.0521174	0.216014	2700	5984	8684	log odds	0.002	0.0001	log odds	0.0089	4.75e-05	FALSE	FALSE	TRUE	0.879	TRUE
rs4755476	11	32980428	Venous thromboembolism	Oral cancer	T	G	T	G	0.8447	0.797336	0.0507	0.0084	1.5e-09	70878	1056326	1127204	0.0041912	0.0401194	0.458399	2700	5984	8684	log odds	0.002	0.0001	log odds	0.0089	8.63e-07	FALSE	FALSE	TRUE	0.561	TRUE
rs55777218	11	60070946	Venous thromboembolism	Oral cancer	T	C	T	C	0.6403	0.630499	-0.0341	0.0062	2.92e-08	71771	1059740	1131511	-0.0462154	0.0331551	0.0816712	2700	5984	8684	log odds	0.002	0.0001	log odds	0.0089	0.000151	FALSE	FALSE	FALSE	0.837	FALSE
rs1145656	11	73305859	Venous thromboembolism	Oral cancer	A	C	A	C	0.8171	0.769365	-0.0442	0.0079	2e-08	70878	1056326	1127204	-0.002002	0.0377123	0.478832	2700	5984	8684	log odds	0.002	0.0001	log odds	0.0089	2.16e-07	FALSE	FALSE	TRUE	0.572	TRUE
rs1997547	11	114002744	Venous thromboembolism	Oral cancer	A	G	A	G	0.322	0.290986	-0.0373	0.0063	3.35e-09	70878	1056326	1127204	-0.0487702	0.0356567	0.0856921	2700	5984	8684	log odds	0.002	0.0001	log odds	0.0089	0.00015	FALSE	FALSE	FALSE	0.868	FALSE
rs35257264	11	126296816	Venous thromboembolism	Oral cancer	T	C	T	C	0.023	0.0183168	0.1522	0.0203	6.03e-14	70878	1056326	1127204	-0.0788268	0.130144	0.27236	2700	5984	8684	log odds	0.002	0.0002	log odds	0.0089	3.47e-05	FALSE	FALSE	TRUE	0.676	TRUE
rs7135039	12	6160614	Venous thromboembolism	Oral cancer	T	C	T	C	0.3641	0.349916	0.072	0.0061	1.2e-31	71771	1059740	1131511	0.00229736	0.0322034	0.471564	2700	5984	8684	log odds	0.002	0.0004	log odds	0.0089	3.65e-07	FALSE	FALSE	TRUE	0.243	TRUE
rs4759076	12	54729872	Venous thromboembolism	Oral cancer	T	C	T	C	0.5343	0.557243	0.0525	0.0063	6.35e-17	68804	1031783	1100587	-0.0586462	0.0331401	0.0383934	2700	5984	8684	log odds	0.002	0.0002	log odds	0.0089	0.000257	FALSE	FALSE	FALSE	0.919	FALSE
rs2851436	12	123667354	Venous thromboembolism	Oral cancer	T	G	T	G	0.7941	0.712582	0.0471	0.0074	1.78e-10	71771	1059740	1131511	0.00568382	0.0364238	0.437998	2700	5984	8684	log odds	0.002	0.0001	log odds	0.0089	2.01e-06	FALSE	FALSE	TRUE	0.566	TRUE
rs3211752	13	113787459	Venous thromboembolism	Oral cancer	A	G	A	G	0.5191	0.542783	-0.0515	0.0061	3.92e-17	70878	1056326	1127204	-0.00905884	0.0324743	0.39014	2700	5984	8684	log odds	0.002	0.0002	log odds	0.0089	6.19e-06	FALSE	FALSE	TRUE	0.46	TRUE
rs8004077	14	58846731	Venous thromboembolism	Oral cancer	A	G	A	G	0.7356	0.783086	0.0434	0.0068	1.32e-10	71771	1059740	1131511	-0.0591176	0.038522	0.0624357	2700	5984	8684	log odds	0.002	0.0001	log odds	0.0089	0.000179	FALSE	FALSE	FALSE	0.859	FALSE
rs61990092	14	92289301	Venous thromboembolism	Oral cancer	T	C	T	C	0.3311	0.300032	0.0588	0.0062	3.73e-21	70878	1056326	1127204	-0.00300451	0.0319793	0.462574	2700	5984	8684	log odds	0.002	0.0002	log odds	0.0089	5.76e-07	FALSE	FALSE	TRUE	0.36	TRUE
rs4906229	14	103057511	Venous thromboembolism	Oral cancer	A	C	A	C	0.2518	0.303903	0.0402	0.0069	6.71e-09	70878	1056326	1127204	0.0166376	0.0366509	0.324933	2700	5984	8684	log odds	0.002	0.0001	log odds	0.0089	1.78e-05	FALSE	FALSE	TRUE	0.733	TRUE
rs141866277	15	43950699	Venous thromboembolism	Oral cancer	A	T	A	T	0.9746	0.97225	0.1681	0.0211	1.74e-15	71571	1051733	1123304	0.0416557	0.0964912	0.332978	2700	5984	8684	log odds	0.002	0.0002	log odds	0.0089	1.44e-05	TRUE	FALSE	TRUE	0.493	TRUE
rs340009	15	60899639	Venous thromboembolism	Oral cancer	A	C	A	C	0.3981	0.372693	-0.0335	0.006	2.88e-08	71771	1059740	1131511	-0.023371	0.0330483	0.239729	2700	5984	8684	log odds	0.002	0.0001	log odds	0.0089	3.89e-05	FALSE	FALSE	TRUE	0.859	TRUE
rs7183672	15	96101018	Venous thromboembolism	Oral cancer	A	G	A	G	0.6742	0.634789	-0.0357	0.0064	2.12e-08	70878	1056326	1127204	0.0315939	0.0359391	0.189675	2700	5984	8684	log odds	0.002	0.0001	log odds	0.0089	7.05e-05	FALSE	FALSE	TRUE	0.959	TRUE
rs12443808	16	30996871	Venous thromboembolism	Oral cancer	C	G	C	G	0.4142	0.416116	0.0437	0.0063	4.86e-12	71571	1051733	1123304	0.00813298	0.0318716	0.399292	2700	5984	8684	log odds	0.002	0.0001	log odds	0.0089	4.88e-06	TRUE	FALSE	TRUE	0.542	TRUE
rs62044142	16	81868968	Venous thromboembolism	Oral cancer	A	C	A	C	0.8573	0.873395	-0.0957	0.0101	3.62e-21	51926	644580	696506	0.00471108	0.0439628	0.457331	2700	5984	8684	log odds	0.002	0.0003	log odds	0.0089	7.47e-07	FALSE	FALSE	TRUE	0.271	TRUE
rs28634651	16	88553198	Venous thromboembolism	Oral cancer	T	C	T	C	0.6229	0.604762	0.0497	0.0065	2.59e-14	66756	874773	941529	-0.0068763	0.0318501	0.414534	2700	5984	8684	log odds	0.002	0.0002	log odds	0.0089	3.43e-06	FALSE	FALSE	TRUE	0.471	TRUE
rs4790311	17	1979188	Venous thromboembolism	Oral cancer	T	C	T	C	0.3974	0.391529	-0.0475	0.006	3.19e-15	70878	1056326	1127204	-0.0169554	0.0325495	0.301214	2700	5984	8684	log odds	0.002	0.0002	log odds	0.0089	2.08e-05	FALSE	FALSE	TRUE	0.602	TRUE
rs11078659	17	6903944	Venous thromboembolism	Oral cancer	A	G	A	G	0.5069	0.482395	-0.0352	0.0059	1.8e-09	71771	1059740	1131511	-0.0669949	0.0327323	0.0203413	2700	5984	8684	log odds	0.002	0.0001	log odds	0.0089	0.000341	FALSE	FALSE	FALSE	0.58	FALSE
rs536327	17	27857698	Venous thromboembolism	Oral cancer	T	C	T	C	0.4764	0.457915	0.0335	0.006	2.84e-08	67911	1028369	1096280	0.0071742	0.0310181	0.408544	2700	5984	8684	log odds	0.002	0.0001	log odds	0.0089	3.88e-06	FALSE	FALSE	TRUE	0.647	TRUE
rs9468	17	44101563	Venous thromboembolism	Oral cancer	T	C	T	C	0.7886	0.799631	-0.0479	0.0074	1.09e-10	71771	1059740	1131511	0.0986056	0.0695031	0.0779899	2700	5984	8684	log odds	0.002	0.0001	log odds	0.0089	0.000482	FALSE	FALSE	FALSE	0.48	FALSE
rs1801690	17	64208285	Venous thromboembolism	Oral cancer	C	G	C	G	0.9406	0.954351	0.0702	0.0127	3.18e-08	71677	1057399	1129076	0.0574173	0.0747668	0.221258	2700	5984	8684	log odds	0.002	0.0001	log odds	0.0089	4.43e-05	TRUE	FALSE	TRUE	0.874	TRUE
rs8109681	19	10738836	Venous thromboembolism	Oral cancer	A	G	A	G	0.2133	0.22701	-0.1137	0.0073	9.19e-55	71771	1059740	1131511	-0.0143959	0.0388546	0.355502	2700	5984	8684	log odds	0.002	0.0007	log odds	0.0089	1.11e-05	FALSE	FALSE	TRUE	0.157	TRUE
rs2545774	19	41287674	Venous thromboembolism	Oral cancer	T	C	T	C	0.2592	0.27635	-0.0422	0.0069	8.42e-10	70878	1056326	1127204	-0.0795503	0.0376937	0.0174103	2700	5984	8684	log odds	0.002	0.0001	log odds	0.0089	0.000389	FALSE	FALSE	FALSE	0.548	FALSE
rs1654425	19	55538980	Venous thromboembolism	Oral cancer	T	C	T	C	0.1551	0.172258	-0.0847	0.0084	7.33e-24	71771	1059740	1131511	0.0819696	0.0464261	0.0387322	2700	5984	8684	log odds	0.002	0.0003	log odds	0.0089	0.000286	FALSE	FALSE	TRUE	0.999	TRUE
rs117390891	20	23168526	Venous thromboembolism	Oral cancer	T	G	T	G	0.153	0.140527	-0.0765	0.0084	1.24e-19	70878	1056326	1127204	0.0138043	0.0442302	0.377482	2700	5984	8684	log odds	0.002	0.0002	log odds	0.0089	6.97e-06	FALSE	FALSE	TRUE	0.428	TRUE
rs6087685	20	33777612	Venous thromboembolism	Oral cancer	C	G	C	G	0.2976	0.319586	0.112	0.0064	9.06e-68	71771	1059740	1131511	-0.026344	0.0343407	0.221501	2700	5984	8684	log odds	0.002	0.0008	log odds	0.0089	4.6e-05	TRUE	FALSE	TRUE	0.176	TRUE
rs9611844	22	43115776	Venous thromboembolism	Oral cancer	C	G	C	G	0.118	0.125914	0.0757	0.0091	7.94e-17	70878	1056326	1127204	0.0640071	0.0479765	0.0910797	2700	5984	8684	log odds	0.002	0.0002	log odds	0.0089	0.000135	TRUE	FALSE	TRUE	0.909	TRUE
rs9442571	1	9349611	Venous thromboembolism	Oropharyngeal cancer	A	T	A	T	0.1419	0.11863	0.0495	0.0086	1.07e-08	70878	1056326	1127204	-0.0239854	0.0548635	0.33099	2433	5984	8417	log odds	0.002	0.0001	log odds	0.0035	1.84e-05	TRUE	FALSE	TRUE	0.752	TRUE
rs12753797	1	77981959	Venous thromboembolism	Oropharyngeal cancer	A	G	A	G	0.2031	0.157985	0.0435	0.0073	3.04e-09	70878	1056326	1127204	0.0397014	0.0456798	0.19239	2433	5984	8417	log odds	0.002	0.0001	log odds	0.0035	6.32e-05	FALSE	FALSE	TRUE	0.919	TRUE
rs1775815	1	118148830	Venous thromboembolism	Oropharyngeal cancer	T	G	T	G	0.5797	0.57252	0.0381	0.0061	3.33e-10	70878	1056326	1127204	0.0570417	0.0353076	0.053094	2433	5984	8417	log odds	0.002	0.0001	log odds	0.0035	0.000243	FALSE	FALSE	FALSE	0.753	FALSE
rs76798800	1	154994978	Venous thromboembolism	Oropharyngeal cancer	T	G	T	G	0.2563	0.232724	0.0389	0.0067	7.64e-09	71771	1059740	1131511	-0.0237805	0.0392618	0.27236	2433	5984	8417	log odds	0.002	0.0001	log odds	0.0035	3.08e-05	FALSE	FALSE	TRUE	0.818	TRUE
rs6025	1	169519049	Venous thromboembolism	Oropharyngeal cancer	T	C	T	C	0.0262	0.053758	1.0904	0.0159	1e-200	70793	1055476	1126269	0.133531	0.119419	0.131746	2433	5984	8417	log odds	0.002	0.0082	log odds	0.0035	0.000266	FALSE	FALSE	TRUE	6.06e-06	TRUE
rs4540639	1	192104320	Venous thromboembolism	Oropharyngeal cancer	C	G	C	G	0.4675	0.434296	0.0346	0.006	6.88e-09	70878	1056326	1127204	-0.0212236	0.0347526	0.270697	2433	5984	8417	log odds	0.002	0.0001	log odds	0.0035	3.37e-05	TRUE	TRUE	TRUE	0.822	FALSE
rs2842700	1	207282149	Venous thromboembolism	Oropharyngeal cancer	A	C	A	C	0.0575	0.0845559	0.1171	0.013	2.5e-19	70878	1056326	1127204	-0.0416557	0.0704289	0.277107	2433	5984	8417	log odds	0.002	0.0002	log odds	0.0035	4.12e-05	FALSE	FALSE	TRUE	0.604	TRUE
rs3811444	1	248039451	Venous thromboembolism	Oropharyngeal cancer	T	C	T	C	0.3401	0.300447	-0.0429	0.0062	4.45e-12	71771	1059740	1131511	-0.0627268	0.039079	0.0542326	2433	5984	8417	log odds	0.002	0.0001	log odds	0.0035	0.000253	FALSE	FALSE	FALSE	0.776	FALSE
rs1867312	2	68619981	Venous thromboembolism	Oropharyngeal cancer	A	C	A	C	0.56	0.562922	-0.0534	0.0059	2.42e-19	71771	1059740	1131511	0.0330479	0.0349697	0.172319	2433	5984	8417	log odds	0.002	0.0002	log odds	0.0035	8.18e-05	FALSE	FALSE	TRUE	0.736	TRUE
rs1158867	2	128177377	Venous thromboembolism	Oropharyngeal cancer	T	C	T	C	0.58	0.547702	-0.0658	0.0059	7.01e-29	71771	1059740	1131511	-0.0702079	0.0356869	0.0245726	2433	5984	8417	log odds	0.002	0.0003	log odds	0.0035	0.00037	FALSE	FALSE	FALSE	0.935	FALSE
rs1912846	2	188325444	Venous thromboembolism	Oropharyngeal cancer	A	G	A	G	0.3565	0.362294	-0.0389	0.0061	2.18e-10	71771	1059740	1131511	0.0132123	0.0342269	0.34974	2433	5984	8417	log odds	0.002	0.0001	log odds	0.0035	1.22e-05	FALSE	FALSE	TRUE	0.682	TRUE
rs78872368	2	198545250	Venous thromboembolism	Oropharyngeal cancer	C	G	C	G	0.1971	0.190608	-0.0446	0.0074	1.9e-09	71771	1059740	1131511	0.0367176	0.0435202	0.199421	2433	5984	8417	log odds	0.002	0.0001	log odds	0.0035	6.28e-05	TRUE	FALSE	TRUE	0.91	TRUE
rs1047891	2	211540507	Venous thromboembolism	Oropharyngeal cancer	A	C	A	C	0.3149	0.303134	0.0418	0.0067	3.92e-10	70878	1056326	1127204	0.062787	0.037436	0.0467533	2433	5984	8417	log odds	0.002	0.0001	log odds	0.0035	0.000251	FALSE	FALSE	FALSE	0.755	FALSE
rs13412535	2	224874874	Venous thromboembolism	Oropharyngeal cancer	A	G	A	G	0.22	0.203385	0.0525	0.0076	4.26e-12	70878	1056326	1127204	-0.0955202	0.0472134	0.0215283	2433	5984	8417	log odds	0.002	0.0001	log odds	0.0035	0.000456	FALSE	FALSE	FALSE	0.57	FALSE
rs13084580	3	39188182	Venous thromboembolism	Oropharyngeal cancer	T	C	T	C	0.1077	0.11568	0.0811	0.0095	2.01e-17	71771	1059740	1131511	-0.00451016	0.0518047	0.465312	2433	5984	8417	log odds	0.002	0.0002	log odds	0.0035	6.33e-07	FALSE	FALSE	TRUE	0.43	TRUE
rs9866664	3	90437988	Venous thromboembolism	Oropharyngeal cancer	A	G	A	G	0.5128	0.493498	0.0462	0.0063	1.38e-13	70878	1056326	1127204	0.0108587	0.033979	0.374646	2433	5984	8417	log odds	0.002	0.0002	log odds	0.0035	8.96e-06	FALSE	FALSE	TRUE	0.556	TRUE
rs9854955	3	156795525	Venous thromboembolism	Oropharyngeal cancer	A	G	A	G	0.5978	0.57161	0.0396	0.0064	5.62e-10	71771	1059740	1131511	-0.00269636	0.0323276	0.466764	2433	5984	8417	log odds	0.002	0.0001	log odds	0.0035	5.41e-07	FALSE	FALSE	TRUE	0.546	TRUE
rs710446	3	186459927	Venous thromboembolism	Oropharyngeal cancer	T	C	T	C	0.592	0.578799	-0.0452	0.0059	2.12e-14	71771	1059740	1131511	0.0322133	0.0351319	0.179591	2433	5984	8417	log odds	0.002	0.0001	log odds	0.0035	7.7e-05	FALSE	FALSE	TRUE	0.834	TRUE
rs72976751	4	86725959	Venous thromboembolism	Oropharyngeal cancer	A	T	A	T	0.8635	0.869922	0.0565	0.0087	8.66e-11	70878	1056326	1127204	-0.0879193	0.0520626	0.0456361	2433	5984	8417	log odds	0.002	0.0001	log odds	0.0035	0.000261	TRUE	FALSE	FALSE	0.742	FALSE
rs35225200	4	103146888	Venous thromboembolism	Oropharyngeal cancer	A	C	A	C	0.919	0.924318	-0.0645	0.0115	1.89e-08	71771	1059740	1131511	0.0224501	0.0635445	0.361933	2433	5984	8417	log odds	0.002	0.0001	log odds	0.0035	1.08e-05	FALSE	FALSE	TRUE	0.698	TRUE
rs2066864	4	155525695	Venous thromboembolism	Oropharyngeal cancer	A	G	A	G	0.249	0.22183	0.2095	0.0067	1e-200	71771	1059740	1131511	0.00389241	0.0380943	0.459308	2433	5984	8417	log odds	0.002	0.0025	log odds	0.0035	7.94e-07	FALSE	FALSE	TRUE	0.0031	TRUE
rs3756011	4	187206249	Venous thromboembolism	Oropharyngeal cancer	A	C	A	C	0.4039	0.372407	0.1993	0.006	1e-200	70878	1056326	1127204	0.0198026	0.0345434	0.283231	2433	5984	8417	log odds	0.002	0.0029	log odds	0.0035	2.78e-05	FALSE	FALSE	TRUE	0.0033	TRUE
rs16867574	5	38708554	Venous thromboembolism	Oropharyngeal cancer	T	C	T	C	0.7137	0.652593	-0.0494	0.0065	3.46e-14	70878	1056326	1127204	-0.00400802	0.0358712	0.455517	2433	5984	8417	log odds	0.002	0.0002	log odds	0.0035	1.11e-06	FALSE	FALSE	TRUE	0.496	TRUE
rs4235677	5	72925091	Venous thromboembolism	Oropharyngeal cancer	A	G	A	G	0.5222	0.513007	-0.033	0.0059	2.39e-08	70878	1056326	1127204	0.0226547	0.0342395	0.254097	2433	5984	8417	log odds	0.002	0.0001	log odds	0.0035	3.9e-05	FALSE	FALSE	TRUE	0.863	TRUE
rs251339	5	96235038	Venous thromboembolism	Oropharyngeal cancer	T	C	T	C	0.4672	0.463634	-0.0371	0.0059	2.78e-10	71771	1059740	1131511	-0.0317893	0.0345438	0.178718	2433	5984	8417	log odds	0.002	0.0001	log odds	0.0035	7.64e-05	FALSE	FALSE	TRUE	0.929	TRUE
rs214059	6	25536937	Venous thromboembolism	Oropharyngeal cancer	T	C	T	C	0.4328	0.432374	0.037	0.0059	4.89e-10	71771	1059740	1131511	-0.0668879	0.0350172	0.0280574	2433	5984	8417	log odds	0.002	0.0001	log odds	0.0035	0.000334	FALSE	FALSE	FALSE	0.62	FALSE
rs2754251	6	88385949	Venous thromboembolism	Oropharyngeal cancer	A	G	A	G	0.0584	0.0559485	0.0715	0.0129	2.65e-08	70878	1056326	1127204	0.0641009	0.0786793	0.207619	2433	5984	8417	log odds	0.002	0.0001	log odds	0.0035	6.49e-05	FALSE	FALSE	TRUE	0.944	TRUE
rs9390460	6	147694334	Venous thromboembolism	Oropharyngeal cancer	T	C	T	C	0.4833	0.491762	-0.0498	0.0059	4.96e-17	71771	1059740	1131511	-0.00628024	0.0326209	0.423667	2433	5984	8417	log odds	0.002	0.0002	log odds	0.0035	3e-06	FALSE	FALSE	TRUE	0.468	TRUE
rs1513275	7	28259233	Venous thromboembolism	Oropharyngeal cancer	T	C	T	C	0.7939	0.741478	0.0496	0.0076	5.66e-11	70878	1056326	1127204	0.100705	0.0418247	0.00802491	2433	5984	8417	log odds	0.002	0.0001	log odds	0.0035	0.000598	FALSE	FALSE	FALSE	0.417	FALSE
rs370720	8	9168146	Venous thromboembolism	Oropharyngeal cancer	T	C	T	C	0.0646	0.0879482	0.0727	0.0127	1.04e-08	70878	1056326	1127204	-0.0646452	0.0679389	0.17067	2433	5984	8417	log odds	0.002	0.0001	log odds	0.0035	0.000103	FALSE	FALSE	FALSE	0.984	FALSE
rs2726950	8	27806764	Venous thromboembolism	Oropharyngeal cancer	A	G	A	G	0.6917	0.712119	-0.0589	0.0064	3.53e-20	70878	1056326	1127204	0.0371828	0.0380863	0.164464	2433	5984	8417	log odds	0.002	0.0002	log odds	0.0035	8.65e-05	FALSE	FALSE	TRUE	0.731	TRUE
rs6993770	8	106581528	Venous thromboembolism	Oropharyngeal cancer	A	T	A	T	0.7239	0.708374	0.0741	0.0066	4.61e-29	71771	1059740	1131511	-0.0123237	0.0364733	0.367725	2433	5984	8417	log odds	0.002	0.0003	log odds	0.0035	9.52e-06	TRUE	FALSE	TRUE	0.358	TRUE
rs687289	9	136137106	Venous thromboembolism	Oropharyngeal cancer	A	G	A	G	0.3584	0.339512	0.2914	0.006	1e-200	71771	1059740	1131511	0.00796817	0.034372	0.408338	2433	5984	8417	log odds	0.002	0.0059	log odds	0.0035	4.32e-06	FALSE	FALSE	TRUE	6.16e-06	TRUE
rs1243184	10	21931937	Venous thromboembolism	Oropharyngeal cancer	T	C	T	C	0.6756	0.691921	-0.0372	0.0063	3.87e-09	70878	1056326	1127204	-0.0442083	0.0378152	0.12119	2433	5984	8417	log odds	0.002	0.0001	log odds	0.0035	0.000126	FALSE	FALSE	FALSE	0.922	FALSE
rs10763665	10	28771491	Venous thromboembolism	Oropharyngeal cancer	C	G	C	G	0.5783	0.579306	-0.0342	0.0062	3.13e-08	70878	1056326	1127204	-0.0137947	0.0348917	0.346289	2433	5984	8417	log odds	0.002	0.0001	log odds	0.0035	1.41e-05	TRUE	TRUE	TRUE	0.737	FALSE
rs78707713	10	71245276	Venous thromboembolism	Oropharyngeal cancer	T	C	T	C	0.8801	0.893098	0.2141	0.0095	1.02e-111	70878	1056326	1127204	-0.0732505	0.0562482	0.0964117	2433	5984	8417	log odds	0.002	0.0015	log odds	0.0035	0.000153	FALSE	FALSE	TRUE	0.114	TRUE
rs57866767	10	96023077	Venous thromboembolism	Oropharyngeal cancer	T	C	T	C	0.5684	0.550628	-0.0391	0.0059	4.64e-11	71771	1059740	1131511	-0.0199007	0.0344097	0.281516	2433	5984	8417	log odds	0.002	0.0001	log odds	0.0035	2.98e-05	FALSE	FALSE	TRUE	0.752	TRUE
rs10886430	10	121010256	Venous thromboembolism	Oropharyngeal cancer	A	G	A	G	0.8806	0.885368	-0.1164	0.0096	3.59e-34	70878	1056326	1127204	-0.00389241	0.0548756	0.471726	2433	5984	8417	log odds	0.002	0.0004	log odds	0.0035	4.67e-07	FALSE	FALSE	TRUE	0.225	TRUE
rs12800654	11	16243320	Venous thromboembolism	Oropharyngeal cancer	A	G	A	G	0.8982	0.894894	-0.0559	0.0099	1.63e-08	70878	1056326	1127204	-0.0690595	0.0570535	0.113056	2433	5984	8417	log odds	0.002	0.0001	log odds	0.0035	0.000134	FALSE	FALSE	FALSE	0.89	FALSE
rs4755476	11	32980428	Venous thromboembolism	Oropharyngeal cancer	T	G	T	G	0.8447	0.797336	0.0507	0.0084	1.5e-09	70878	1056326	1127204	-0.0142003	0.0439035	0.373179	2433	5984	8417	log odds	0.002	0.0001	log odds	0.0035	9.88e-06	FALSE	FALSE	TRUE	0.672	TRUE
rs55777218	11	60070946	Venous thromboembolism	Oropharyngeal cancer	T	C	T	C	0.6403	0.630499	-0.0341	0.0062	2.92e-08	71771	1059740	1131511	0.057841	0.0364076	0.0560631	2433	5984	8417	log odds	0.002	0.0001	log odds	0.0035	0.000238	FALSE	FALSE	FALSE	0.698	FALSE
rs1145656	11	73305859	Venous thromboembolism	Oropharyngeal cancer	A	C	A	C	0.8171	0.769365	-0.0442	0.0079	2e-08	70878	1056326	1127204	-0.084578	0.0443971	0.0283879	2433	5984	8417	log odds	0.002	0.0001	log odds	0.0035	0.000381	FALSE	FALSE	FALSE	0.541	FALSE
rs1997547	11	114002744	Venous thromboembolism	Oropharyngeal cancer	A	G	A	G	0.322	0.290986	-0.0373	0.0063	3.35e-09	70878	1056326	1127204	0.0141987	0.0366538	0.34924	2433	5984	8417	log odds	0.002	0.0001	log odds	0.0035	1.26e-05	FALSE	FALSE	TRUE	0.714	TRUE
rs35257264	11	126296816	Venous thromboembolism	Oropharyngeal cancer	T	C	T	C	0.023	0.0183168	0.1522	0.0203	6.03e-14	70878	1056326	1127204	-0.0556184	0.130865	0.335416	2433	5984	8417	log odds	0.002	0.0002	log odds	0.0035	1.72e-05	FALSE	FALSE	TRUE	0.612	TRUE
rs7135039	12	6160614	Venous thromboembolism	Oropharyngeal cancer	T	C	T	C	0.3641	0.349916	0.072	0.0061	1.2e-31	71771	1059740	1131511	-0.00350614	0.0340446	0.458987	2433	5984	8417	log odds	0.002	0.0004	log odds	0.0035	8.5e-07	FALSE	FALSE	TRUE	0.271	TRUE
rs4759076	12	54729872	Venous thromboembolism	Oropharyngeal cancer	T	C	T	C	0.5343	0.557243	0.0525	0.0063	6.35e-17	68804	1031783	1100587	0.0336602	0.035482	0.171398	2433	5984	8417	log odds	0.002	0.0002	log odds	0.0035	8.51e-05	FALSE	FALSE	TRUE	0.752	TRUE
rs2851436	12	123667354	Venous thromboembolism	Oropharyngeal cancer	T	G	T	G	0.7941	0.712582	0.0471	0.0074	1.78e-10	71771	1059740	1131511	-0.0483503	0.0418818	0.124159	2433	5984	8417	log odds	0.002	0.0001	log odds	0.0035	0.000145	FALSE	FALSE	FALSE	0.927	FALSE
rs3211752	13	113787459	Venous thromboembolism	Oropharyngeal cancer	A	G	A	G	0.5191	0.542783	-0.0515	0.0061	3.92e-17	70878	1056326	1127204	-0.0303352	0.0366064	0.203641	2433	5984	8417	log odds	0.002	0.0002	log odds	0.0035	6.94e-05	FALSE	FALSE	TRUE	0.723	TRUE
rs8004077	14	58846731	Venous thromboembolism	Oropharyngeal cancer	A	G	A	G	0.7356	0.783086	0.0434	0.0068	1.32e-10	71771	1059740	1131511	-0.0168571	0.0397271	0.335665	2433	5984	8417	log odds	0.002	0.0001	log odds	0.0035	1.46e-05	FALSE	FALSE	TRUE	0.684	TRUE
rs61990092	14	92289301	Venous thromboembolism	Oropharyngeal cancer	T	C	T	C	0.3311	0.300032	0.0588	0.0062	3.73e-21	70878	1056326	1127204	0.0600598	0.0379187	0.0566071	2433	5984	8417	log odds	0.002	0.0002	log odds	0.0035	0.000229	FALSE	FALSE	TRUE	0.994	TRUE
rs4906229	14	103057511	Venous thromboembolism	Oropharyngeal cancer	A	C	A	C	0.2518	0.303903	0.0402	0.0069	6.71e-09	70878	1056326	1127204	-0.010841	0.0389187	0.390293	2433	5984	8417	log odds	0.002	0.0001	log odds	0.0035	7.57e-06	FALSE	FALSE	TRUE	0.678	TRUE
rs141866277	15	43950699	Venous thromboembolism	Oropharyngeal cancer	A	T	A	T	0.9746	0.97225	0.1681	0.0211	1.74e-15	71571	1051733	1123304	0.0532953	0.105391	0.306536	2433	5984	8417	log odds	0.002	0.0002	log odds	0.0035	2.36e-05	TRUE	FALSE	TRUE	0.554	TRUE
rs340009	15	60899639	Venous thromboembolism	Oropharyngeal cancer	A	C	A	C	0.3981	0.372693	-0.0335	0.006	2.88e-08	71771	1059740	1131511	-0.0105555	0.0344987	0.379814	2433	5984	8417	log odds	0.002	0.0001	log odds	0.0035	7.92e-06	FALSE	FALSE	TRUE	0.706	TRUE
rs7183672	15	96101018	Venous thromboembolism	Oropharyngeal cancer	A	G	A	G	0.6742	0.634789	-0.0357	0.0064	2.12e-08	70878	1056326	1127204	-0.029753	0.0380672	0.217228	2433	5984	8417	log odds	0.002	0.0001	log odds	0.0035	6.22e-05	FALSE	FALSE	TRUE	0.936	TRUE
rs12443808	16	30996871	Venous thromboembolism	Oropharyngeal cancer	C	G	C	G	0.4142	0.416116	0.0437	0.0063	4.86e-12	71571	1051733	1123304	-0.0301412	0.0361325	0.202089	2433	5984	8417	log odds	0.002	0.0001	log odds	0.0035	6.72e-05	TRUE	FALSE	TRUE	0.824	TRUE
rs62044142	16	81868968	Venous thromboembolism	Oropharyngeal cancer	A	C	A	C	0.8573	0.873395	-0.0957	0.0101	3.62e-21	51926	644580	696506	0.054245	0.0513807	0.145542	2433	5984	8417	log odds	0.002	0.0003	log odds	0.0035	0.0001	FALSE	FALSE	TRUE	0.613	TRUE
rs28634651	16	88553198	Venous thromboembolism	Oropharyngeal cancer	T	C	T	C	0.6229	0.604762	0.0497	0.0065	2.59e-14	66756	874773	941529	0.00230265	0.0326506	0.471888	2433	5984	8417	log odds	0.002	0.0002	log odds	0.0035	3.85e-07	FALSE	FALSE	TRUE	0.444	TRUE
rs4790311	17	1979188	Venous thromboembolism	Oropharyngeal cancer	T	C	T	C	0.3974	0.391529	-0.0475	0.006	3.19e-15	70878	1056326	1127204	0.00511305	0.0338069	0.439892	2433	5984	8417	log odds	0.002	0.0002	log odds	0.0035	1.89e-06	FALSE	FALSE	TRUE	0.489	TRUE
rs11078659	17	6903944	Venous thromboembolism	Oropharyngeal cancer	A	G	A	G	0.5069	0.482395	-0.0352	0.0059	1.8e-09	71771	1059740	1131511	-0.0566762	0.0349818	0.0525989	2433	5984	8417	log odds	0.002	0.0001	log odds	0.0035	0.000244	FALSE	FALSE	FALSE	0.72	FALSE
rs536327	17	27857698	Venous thromboembolism	Oropharyngeal cancer	T	C	T	C	0.4764	0.457915	0.0335	0.006	2.84e-08	67911	1028369	1096280	-0.0275768	0.0353501	0.217665	2433	5984	8417	log odds	0.002	0.0001	log odds	0.0035	5.74e-05	FALSE	FALSE	TRUE	0.921	TRUE
rs9468	17	44101563	Venous thromboembolism	Oropharyngeal cancer	T	C	T	C	0.7886	0.799631	-0.0479	0.0074	1.09e-10	71771	1059740	1131511	0.129312	0.0760481	0.0445284	2433	5984	8417	log odds	0.002	0.0001	log odds	0.0035	0.000831	FALSE	FALSE	FALSE	0.274	FALSE
rs1801690	17	64208285	Venous thromboembolism	Oropharyngeal cancer	C	G	C	G	0.9406	0.954351	0.0702	0.0127	3.18e-08	71677	1057399	1129076	-0.0129162	0.0724976	0.429298	2433	5984	8417	log odds	0.002	0.0001	log odds	0.0035	2.2e-06	TRUE	FALSE	TRUE	0.642	TRUE
rs8109681	19	10738836	Venous thromboembolism	Oropharyngeal cancer	A	G	A	G	0.2133	0.22701	-0.1137	0.0073	9.19e-55	71771	1059740	1131511	-0.0204887	0.0424654	0.314733	2433	5984	8417	log odds	0.002	0.0007	log odds	0.0035	2.25e-05	FALSE	FALSE	TRUE	0.204	TRUE
rs2545774	19	41287674	Venous thromboembolism	Oropharyngeal cancer	T	C	T	C	0.2592	0.27635	-0.0422	0.0069	8.42e-10	70878	1056326	1127204	-0.000299955	0.0317839	0.496235	2433	5984	8417	log odds	0.002	0.0001	log odds	0.0035	5.47e-09	FALSE	FALSE	TRUE	0.54	TRUE
rs1654425	19	55538980	Venous thromboembolism	Oropharyngeal cancer	T	C	T	C	0.1551	0.172258	-0.0847	0.0084	7.33e-24	71771	1059740	1131511	-0.0041912	0.0464812	0.464076	2433	5984	8417	log odds	0.002	0.0003	log odds	0.0035	7.62e-07	FALSE	FALSE	TRUE	0.331	TRUE
rs117390891	20	23168526	Venous thromboembolism	Oropharyngeal cancer	T	G	T	G	0.153	0.140527	-0.0765	0.0084	1.24e-19	70878	1056326	1127204	0.0519281	0.0496433	0.147775	2433	5984	8417	log odds	0.002	0.0002	log odds	0.0035	9.79e-05	FALSE	FALSE	TRUE	0.748	TRUE
rs6087685	20	33777612	Venous thromboembolism	Oropharyngeal cancer	C	G	C	G	0.2976	0.319586	0.112	0.0064	9.06e-68	71771	1059740	1131511	-0.0706371	0.0382176	0.0322803	2433	5984	8417	log odds	0.002	0.0008	log odds	0.0035	0.000332	TRUE	FALSE	TRUE	0.546	TRUE
rs9611844	22	43115776	Venous thromboembolism	Oropharyngeal cancer	C	G	C	G	0.118	0.125914	0.0757	0.0091	7.94e-17	70878	1056326	1127204	-0.011769	0.0492179	0.405506	2433	5984	8417	log odds	0.002	0.0002	log odds	0.0035	4.65e-06	TRUE	FALSE	TRUE	0.495	TRUE
rs9442571	1	9349611	Venous thromboembolism	Glioma	A	T	A	T	0.1419	0.1419	0.0495	0.0086	1.07e-08	70878	1056326	1127204	-0.113302	0.051983	0.0292877	4572	3286	7858	log odds	0.002	0.0001	log odds	0.0091	0.000497	TRUE	TRUE	FALSE	0.436	FALSE
rs12753797	1	77981959	Venous thromboembolism	Glioma	A	G	A	G	0.2031	0.2031	0.0435	0.0073	3.04e-09	70878	1056326	1127204	0.0476849	0.0428861	0.266183	4572	3286	7858	log odds	0.002	0.0001	log odds	0.0091	0.00011	FALSE	FALSE	FALSE	0.959	FALSE
rs1775815	1	118148830	Venous thromboembolism	Glioma	T	G	T	G	0.5797	0.5797	0.0381	0.0061	3.33e-10	70878	1056326	1127204	-0.00940228	0.0334648	0.778741	4572	3286	7858	log odds	0.002	0.0001	log odds	0.0091	6.54e-06	FALSE	FALSE	TRUE	0.634	TRUE
rs76798800	1	154994978	Venous thromboembolism	Glioma	T	G	T	G	0.2563	0.2563	0.0389	0.0067	7.64e-09	71771	1059740	1131511	-0.0472674	0.0375997	0.208709	4572	3286	7858	log odds	0.002	0.0001	log odds	0.0091	0.000131	FALSE	FALSE	FALSE	0.898	FALSE
rs6025	1	169519049	Venous thromboembolism	Glioma	T	C	T	C	0.0262	0.0262	1.0904	0.0159	1e-200	70793	1055476	1126269	0.0155227	0.093953	0.868772	4572	3286	7858	log odds	0.002	0.0082	log odds	0.0091	1.85e-06	FALSE	FALSE	TRUE	4.58e-08	TRUE
rs4540639	1	192104320	Venous thromboembolism	Glioma	C	G	C	G	0.4675	0.4675	0.0346	0.006	6.88e-09	70878	1056326	1127204	-0.0342827	0.0335926	0.307476	4572	3286	7858	log odds	0.002	0.0001	log odds	0.0091	8.9e-05	TRUE	TRUE	TRUE	0.996	FALSE
rs2842700	1	207282149	Venous thromboembolism	Glioma	A	C	A	C	0.0575	0.0575	0.1171	0.013	2.5e-19	70878	1056326	1127204	-0.128671	0.0766715	0.0933061	4572	3286	7858	log odds	0.002	0.0002	log odds	0.0091	0.00029	FALSE	FALSE	FALSE	0.9	FALSE
rs3811444	1	248039451	Venous thromboembolism	Glioma	T	C	T	C	0.3401	0.3401	-0.0429	0.0062	4.45e-12	71771	1059740	1131511	-0.0321466	0.0364488	0.377795	4572	3286	7858	log odds	0.002	0.0001	log odds	0.0091	7.09e-05	FALSE	FALSE	TRUE	0.865	TRUE
rs1867312	2	68619981	Venous thromboembolism	Glioma	A	C	A	C	0.56	0.56	-0.0534	0.0059	2.42e-19	71771	1059740	1131511	-0.0093535	0.0336896	0.78129	4572	3286	7858	log odds	0.002	0.0002	log odds	0.0091	6.55e-06	FALSE	FALSE	TRUE	0.463	TRUE
rs1158867	2	128177377	Venous thromboembolism	Glioma	T	C	T	C	0.58	0.58	-0.0658	0.0059	7.01e-29	71771	1059740	1131511	-0.00291752	0.0336991	0.931009	4572	3286	7858	log odds	0.002	0.0003	log odds	0.0091	6.3e-07	FALSE	FALSE	TRUE	0.297	TRUE
rs1912846	2	188325444	Venous thromboembolism	Glioma	A	G	A	G	0.3565	0.3565	-0.0389	0.0061	2.18e-10	71771	1059740	1131511	0.00305735	0.0346492	0.929688	4572	3286	7858	log odds	0.002	0.0001	log odds	0.0091	6.51e-07	FALSE	FALSE	TRUE	0.564	TRUE
rs78872368	2	198545250	Venous thromboembolism	Glioma	C	G	C	G	0.1971	0.1971	-0.0446	0.0074	1.9e-09	71771	1059740	1131511	-0.00867906	0.042251	0.837246	4572	3286	7858	log odds	0.002	0.0001	log odds	0.0091	3.63e-06	TRUE	TRUE	TRUE	0.631	FALSE
rs1047891	2	211540507	Venous thromboembolism	Glioma	A	C	A	C	0.3149	0.3149	0.0418	0.0067	3.92e-10	70878	1056326	1127204	-0.00396254	0.0358206	0.911916	4572	3286	7858	log odds	0.002	0.0001	log odds	0.0091	1.03e-06	FALSE	FALSE	TRUE	0.555	TRUE
rs13412535	2	224874874	Venous thromboembolism	Glioma	A	G	A	G	0.22	0.22	0.0525	0.0076	4.26e-12	70878	1056326	1127204	-0.0535763	0.0448879	0.232651	4572	3286	7858	log odds	0.002	0.0001	log odds	0.0091	0.000152	FALSE	FALSE	FALSE	0.982	FALSE
rs13084580	3	39188182	Venous thromboembolism	Glioma	T	C	T	C	0.1077	0.1077	0.0811	0.0095	2.01e-17	71771	1059740	1131511	-0.0911873	0.0546733	0.0953439	4572	3286	7858	log odds	0.002	0.0002	log odds	0.0091	0.000253	FALSE	FALSE	FALSE	0.9	FALSE
rs9866664	3	90437988	Venous thromboembolism	Glioma	A	G	A	G	0.5128	0.5128	0.0462	0.0063	1.38e-13	70878	1056326	1127204	-0.0138436	0.0350942	0.693227	4572	3286	7858	log odds	0.002	0.0002	log odds	0.0091	1.46e-05	FALSE	FALSE	TRUE	0.587	TRUE
rs9854955	3	156795525	Venous thromboembolism	Glioma	A	G	A	G	0.5978	0.5978	0.0396	0.0064	5.62e-10	71771	1059740	1131511	-0.0225092	0.0342085	0.510539	4572	3286	7858	log odds	0.002	0.0001	log odds	0.0091	3.69e-05	FALSE	FALSE	TRUE	0.778	TRUE
rs710446	3	186459927	Venous thromboembolism	Glioma	T	C	T	C	0.592	0.592	-0.0452	0.0059	2.12e-14	71771	1059740	1131511	-0.0134389	0.0336594	0.6897	4572	3286	7858	log odds	0.002	0.0001	log odds	0.0091	1.32e-05	FALSE	FALSE	TRUE	0.6	TRUE
rs72976751	4	86725959	Venous thromboembolism	Glioma	A	T	A	T	0.8635	0.8635	0.0565	0.0087	8.66e-11	70878	1056326	1127204	0.0347446	0.0491976	0.480048	4572	3286	7858	log odds	0.002	0.0001	log odds	0.0091	4.39e-05	TRUE	TRUE	TRUE	0.803	FALSE
rs35225200	4	103146888	Venous thromboembolism	Glioma	A	C	A	C	0.919	0.919	-0.0645	0.0115	1.89e-08	71771	1059740	1131511	-0.0927868	0.0688426	0.177719	4572	3286	7858	log odds	0.002	0.0001	log odds	0.0091	0.000186	FALSE	FALSE	FALSE	0.809	FALSE
rs2066864	4	155525695	Venous thromboembolism	Glioma	A	G	A	G	0.249	0.249	0.2095	0.0067	1e-200	71771	1059740	1131511	0.0324567	0.0391701	0.407327	4572	3286	7858	log odds	0.002	0.0025	log odds	0.0091	5.93e-05	FALSE	FALSE	TRUE	0.0104	TRUE
rs3756011	4	187206249	Venous thromboembolism	Glioma	A	C	A	C	0.4039	0.4039	0.1993	0.006	1e-200	70878	1056326	1127204	0.0094556	0.0340275	0.781107	4572	3286	7858	log odds	0.002	0.0029	log odds	0.0091	6.54e-06	FALSE	FALSE	TRUE	0.00178	TRUE
rs16867574	5	38708554	Venous thromboembolism	Glioma	T	C	T	C	0.7137	0.7137	-0.0494	0.0065	3.46e-14	70878	1056326	1127204	0.0273863	0.0379861	0.470932	4572	3286	7858	log odds	0.002	0.0002	log odds	0.0091	4.69e-05	FALSE	FALSE	TRUE	0.74	TRUE
rs4235677	5	72925091	Venous thromboembolism	Glioma	A	G	A	G	0.5222	0.5222	-0.033	0.0059	2.39e-08	70878	1056326	1127204	-0.038586	0.0333075	0.246669	4572	3286	7858	log odds	0.002	0.0001	log odds	0.0091	0.000113	FALSE	FALSE	FALSE	0.926	FALSE
rs251339	5	96235038	Venous thromboembolism	Glioma	T	C	T	C	0.4672	0.4672	-0.0371	0.0059	2.78e-10	71771	1059740	1131511	0.0476081	0.0338756	0.159908	4572	3286	7858	log odds	0.002	0.0001	log odds	0.0091	0.000171	FALSE	FALSE	FALSE	0.861	FALSE
rs214059	6	25536937	Venous thromboembolism	Glioma	T	C	T	C	0.4328	0.4328	0.037	0.0059	4.89e-10	71771	1059740	1131511	-0.0129478	0.0335958	0.699944	4572	3286	7858	log odds	0.002	0.0001	log odds	0.0091	1.25e-05	FALSE	FALSE	TRUE	0.689	TRUE
rs2754251	6	88385949	Venous thromboembolism	Glioma	A	G	A	G	0.0584	0.0584	0.0715	0.0129	2.65e-08	70878	1056326	1127204	0.0323461	0.0746692	0.664875	4572	3286	7858	log odds	0.002	0.0001	log odds	0.0091	1.72e-05	FALSE	FALSE	TRUE	0.757	TRUE
rs9390460	6	147694334	Venous thromboembolism	Glioma	T	C	T	C	0.4833	0.4833	-0.0498	0.0059	4.96e-17	71771	1059740	1131511	-0.0123471	0.0337817	0.714739	4572	3286	7858	log odds	0.002	0.0002	log odds	0.0091	1.16e-05	FALSE	FALSE	TRUE	0.529	TRUE
rs1513275	7	28259233	Venous thromboembolism	Glioma	T	C	T	C	0.7939	0.7939	0.0496	0.0076	5.66e-11	70878	1056326	1127204	-0.0277252	0.0400464	0.488732	4572	3286	7858	log odds	0.002	0.0001	log odds	0.0091	3.79e-05	FALSE	FALSE	TRUE	0.764	TRUE
rs370720	8	9168146	Venous thromboembolism	Glioma	T	C	T	C	0.0646	0.0646	0.0727	0.0127	1.04e-08	70878	1056326	1127204	-0.00913704	0.0727403	0.900039	4572	3286	7858	log odds	0.002	0.0001	log odds	0.0091	1.54e-06	FALSE	FALSE	TRUE	0.601	TRUE
rs2726950	8	27806764	Venous thromboembolism	Glioma	A	G	A	G	0.6917	0.6917	-0.0589	0.0064	3.53e-20	70878	1056326	1127204	-0.0128434	0.0366749	0.726189	4572	3286	7858	log odds	0.002	0.0002	log odds	0.0091	1.07e-05	FALSE	FALSE	TRUE	0.475	TRUE
rs6993770	8	106581528	Venous thromboembolism	Glioma	A	T	A	T	0.7239	0.7239	0.0741	0.0066	4.61e-29	71771	1059740	1131511	-0.00777518	0.0373816	0.835228	4572	3286	7858	log odds	0.002	0.0003	log odds	0.0091	3.67e-06	TRUE	TRUE	TRUE	0.318	FALSE
rs687289	9	136137106	Venous thromboembolism	Glioma	A	G	A	G	0.3584	0.3584	0.2914	0.006	1e-200	71771	1059740	1131511	-0.0465003	0.0352796	0.187487	4572	3286	7858	log odds	0.002	0.0059	log odds	0.0091	0.000152	FALSE	FALSE	TRUE	8.61e-05	TRUE
rs1243184	10	21931937	Venous thromboembolism	Glioma	T	C	T	C	0.6756	0.6756	-0.0372	0.0063	3.87e-09	70878	1056326	1127204	-0.0140352	0.0355142	0.692696	4572	3286	7858	log odds	0.002	0.0001	log odds	0.0091	1.31e-05	FALSE	FALSE	TRUE	0.716	TRUE
rs10763665	10	28771491	Venous thromboembolism	Glioma	C	G	C	G	0.5783	0.5783	-0.0342	0.0062	3.13e-08	70878	1056326	1127204	0.00823461	0.0348768	0.813358	4572	3286	7858	log odds	0.002	0.0001	log odds	0.0091	5.03e-06	TRUE	TRUE	TRUE	0.667	FALSE
rs78707713	10	71245276	Venous thromboembolism	Glioma	T	C	T	C	0.8801	0.8801	0.2141	0.0095	1.02e-111	70878	1056326	1127204	-0.0201116	0.0504041	0.689885	4572	3286	7858	log odds	0.002	0.0015	log odds	0.0091	1.29e-05	FALSE	FALSE	TRUE	0.0333	TRUE
rs57866767	10	96023077	Venous thromboembolism	Glioma	T	C	T	C	0.5684	0.5684	-0.0391	0.0059	4.64e-11	71771	1059740	1131511	-0.0115306	0.0340013	0.734516	4572	3286	7858	log odds	0.002	0.0001	log odds	0.0091	9.91e-06	FALSE	FALSE	TRUE	0.646	TRUE
rs10886430	10	121010256	Venous thromboembolism	Glioma	A	G	A	G	0.8806	0.8806	-0.1164	0.0096	3.59e-34	70878	1056326	1127204	-0.0740969	0.0511916	0.147762	4572	3286	7858	log odds	0.002	0.0004	log odds	0.0091	0.00017	FALSE	FALSE	TRUE	0.638	TRUE
rs12800654	11	16243320	Venous thromboembolism	Glioma	A	G	A	G	0.8982	0.8982	-0.0559	0.0099	1.63e-08	70878	1056326	1127204	0.107057	0.0534444	0.0451618	4572	3286	7858	log odds	0.002	0.0001	log odds	0.0091	0.000334	FALSE	FALSE	FALSE	0.585	FALSE
rs4755476	11	32980428	Venous thromboembolism	Glioma	T	G	T	G	0.8447	0.8447	0.0507	0.0084	1.5e-09	70878	1056326	1127204	-0.0698406	0.046963	0.136978	4572	3286	7858	log odds	0.002	0.0001	log odds	0.0091	0.000189	FALSE	FALSE	FALSE	0.826	FALSE
rs55777218	11	60070946	Venous thromboembolism	Glioma	T	C	T	C	0.6403	0.6403	-0.0341	0.0062	2.92e-08	71771	1059740	1131511	0.0127928	0.0342353	0.708646	4572	3286	7858	log odds	0.002	0.0001	log odds	0.0091	1.15e-05	FALSE	FALSE	TRUE	0.731	TRUE
rs174551	11	61573684	Venous thromboembolism	Glioma	T	C	T	C	0.6552	0.6552	0.0679	0.0065	8.66e-26	66870	866589	933459	-0.0542598	0.0361519	0.133385	4572	3286	7858	log odds	0.002	0.0003	log odds	0.0091	0.0002	FALSE	FALSE	TRUE	0.824	TRUE
rs1145656	11	73305859	Venous thromboembolism	Glioma	A	C	A	C	0.8171	0.8171	-0.0442	0.0079	2e-08	70878	1056326	1127204	-0.0700876	0.0448459	0.118087	4572	3286	7858	log odds	0.002	0.0001	log odds	0.0091	0.000217	FALSE	FALSE	FALSE	0.745	FALSE
rs1997547	11	114002744	Venous thromboembolism	Glioma	A	G	A	G	0.322	0.322	-0.0373	0.0063	3.35e-09	70878	1056326	1127204	-0.00850227	0.0366376	0.816488	4572	3286	7858	log odds	0.002	0.0001	log odds	0.0091	4.81e-06	FALSE	FALSE	TRUE	0.651	TRUE
rs35257264	11	126296816	Venous thromboembolism	Glioma	T	C	T	C	0.023	0.023	0.1522	0.0203	6.03e-14	70878	1056326	1127204	-0.0580552	0.146989	0.692867	4572	3286	7858	log odds	0.002	0.0002	log odds	0.0091	2.38e-05	FALSE	FALSE	TRUE	0.641	TRUE
rs7135039	12	6160614	Venous thromboembolism	Glioma	T	C	T	C	0.3641	0.3641	0.072	0.0061	1.2e-31	71771	1059740	1131511	0.024253	0.0357329	0.497311	4572	3286	7858	log odds	0.002	0.0004	log odds	0.0091	4.12e-05	FALSE	FALSE	TRUE	0.44	TRUE
rs4759076	12	54729872	Venous thromboembolism	Glioma	T	C	T	C	0.5343	0.5343	0.0525	0.0063	6.35e-17	68804	1031783	1100587	-0.00704995	0.0336108	0.833863	4572	3286	7858	log odds	0.002	0.0002	log odds	0.0091	3.76e-06	FALSE	FALSE	TRUE	0.446	TRUE
rs56750693	12	112144586	Venous thromboembolism	Glioma	A	T	A	T	0.7139	0.7139	0.0676	0.0084	7.03e-16	54727	629016	683743	0.0103521	0.0420896	0.805706	4572	3286	7858	log odds	0.002	0.0003	log odds	0.0091	6.67e-06	TRUE	TRUE	TRUE	0.386	FALSE
rs2851436	12	123667354	Venous thromboembolism	Glioma	T	G	T	G	0.7941	0.7941	0.0471	0.0074	1.78e-10	71771	1059740	1131511	-0.0211261	0.0403596	0.600661	4572	3286	7858	log odds	0.002	0.0001	log odds	0.0091	2.2e-05	FALSE	FALSE	TRUE	0.723	TRUE
rs3211752	13	113787459	Venous thromboembolism	Glioma	A	G	A	G	0.5191	0.5191	-0.0515	0.0061	3.92e-17	70878	1056326	1127204	-0.0177482	0.0354353	0.616462	4572	3286	7858	log odds	0.002	0.0002	log odds	0.0091	2.39e-05	FALSE	FALSE	TRUE	0.571	TRUE
rs8004077	14	58846731	Venous thromboembolism	Glioma	A	G	A	G	0.7356	0.7356	0.0434	0.0068	1.32e-10	71771	1059740	1131511	-0.0342191	0.0385329	0.374511	4572	3286	7858	log odds	0.002	0.0001	log odds	0.0091	6.86e-05	FALSE	FALSE	TRUE	0.89	TRUE
rs61990092	14	92289301	Venous thromboembolism	Glioma	T	C	T	C	0.3311	0.3311	0.0588	0.0062	3.73e-21	70878	1056326	1127204	0.0146913	0.0355382	0.67932	4572	3286	7858	log odds	0.002	0.0002	log odds	0.0091	1.45e-05	FALSE	FALSE	TRUE	0.486	TRUE
rs4906229	14	103057511	Venous thromboembolism	Glioma	A	C	A	C	0.2518	0.2518	0.0402	0.0069	6.71e-09	70878	1056326	1127204	0.0212517	0.0392896	0.588576	4572	3286	7858	log odds	0.002	0.0001	log odds	0.0091	2.57e-05	FALSE	FALSE	TRUE	0.782	TRUE
rs141866277	15	43950699	Venous thromboembolism	Glioma	A	T	A	T	0.9746	0.9746	0.1681	0.0211	1.74e-15	71571	1051733	1123304	-0.187364	0.100889	0.0632938	4572	3286	7858	log odds	0.002	0.0002	log odds	0.0091	0.000238	TRUE	TRUE	FALSE	0.963	FALSE
rs340009	15	60899639	Venous thromboembolism	Glioma	A	C	A	C	0.3981	0.3981	-0.0335	0.006	2.88e-08	71771	1059740	1131511	0.0664016	0.0341772	0.0520316	4572	3286	7858	log odds	0.002	0.0001	log odds	0.0091	0.000318	FALSE	FALSE	FALSE	0.592	FALSE
rs7183672	15	96101018	Venous thromboembolism	Glioma	A	G	A	G	0.6742	0.6742	-0.0357	0.0064	2.12e-08	70878	1056326	1127204	-0.0208158	0.0370322	0.574048	4572	3286	7858	log odds	0.002	0.0001	log odds	0.0091	2.88e-05	FALSE	FALSE	TRUE	0.814	TRUE
rs12443808	16	30996871	Venous thromboembolism	Glioma	C	G	C	G	0.4142	0.4142	0.0437	0.0063	4.86e-12	71571	1051733	1123304	0.0706592	0.042505	0.0964398	4572	3286	7858	log odds	0.002	0.0001	log odds	0.0091	0.000365	TRUE	TRUE	FALSE	0.658	FALSE
rs62044142	16	81868968	Venous thromboembolism	Glioma	A	C	A	C	0.8573	0.8573	-0.0957	0.0101	3.62e-21	51926	644580	696506	-0.0309443	0.0493847	0.530924	4572	3286	7858	log odds	0.002	0.0003	log odds	0.0091	3.52e-05	FALSE	FALSE	TRUE	0.449	TRUE
rs28634651	16	88553198	Venous thromboembolism	Glioma	T	C	T	C	0.6229	0.6229	0.0497	0.0065	2.59e-14	66756	874773	941529	0.0317327	0.0350321	0.36503	4572	3286	7858	log odds	0.002	0.0002	log odds	0.0091	7.22e-05	FALSE	FALSE	TRUE	0.771	TRUE
rs4790311	17	1979188	Venous thromboembolism	Glioma	T	C	T	C	0.3974	0.3974	-0.0475	0.006	3.19e-15	70878	1056326	1127204	-0.0461601	0.039004	0.236623	4572	3286	7858	log odds	0.002	0.0002	log odds	0.0091	0.000156	FALSE	FALSE	TRUE	0.984	TRUE
rs11078659	17	6903944	Venous thromboembolism	Glioma	A	G	A	G	0.5069	0.5069	-0.0352	0.0059	1.8e-09	71771	1059740	1131511	-0.0563083	0.0380662	0.139082	4572	3286	7858	log odds	0.002	0.0001	log odds	0.0091	0.000241	FALSE	FALSE	FALSE	0.723	FALSE
rs536327	17	27857698	Venous thromboembolism	Glioma	T	C	T	C	0.4764	0.4764	0.0335	0.006	2.84e-08	67911	1028369	1096280	-0.0500379	0.0384553	0.193194	4572	3286	7858	log odds	0.002	0.0001	log odds	0.0091	0.00019	FALSE	FALSE	FALSE	0.781	FALSE
rs1801690	17	64208285	Venous thromboembolism	Glioma	C	G	C	G	0.9406	0.9406	0.0702	0.0127	3.18e-08	71677	1057399	1129076	0.032172	0.0841498	0.702226	4572	3286	7858	log odds	0.002	0.0001	log odds	0.0091	1.79e-05	TRUE	TRUE	TRUE	0.763	FALSE
rs8109681	19	10738836	Venous thromboembolism	Glioma	A	G	A	G	0.2133	0.2133	-0.1137	0.0073	9.19e-55	71771	1059740	1131511	-0.00472758	0.0414627	0.909228	4572	3286	7858	log odds	0.002	0.0007	log odds	0.0091	1.14e-06	FALSE	FALSE	TRUE	0.133	TRUE
rs2545774	19	41287674	Venous thromboembolism	Glioma	T	C	T	C	0.2592	0.2592	-0.0422	0.0069	8.42e-10	70878	1056326	1127204	0.00770687	0.037968	0.839149	4572	3286	7858	log odds	0.002	0.0001	log odds	0.0091	3.46e-06	FALSE	FALSE	TRUE	0.611	TRUE
rs1654425	19	55538980	Venous thromboembolism	Glioma	T	C	T	C	0.1551	0.1551	-0.0847	0.0084	7.33e-24	71771	1059740	1131511	0.0453687	0.0450102	0.313471	4572	3286	7858	log odds	0.002	0.0003	log odds	0.0091	8.05e-05	FALSE	FALSE	TRUE	0.628	TRUE
rs117390891	20	23168526	Venous thromboembolism	Glioma	T	G	T	G	0.153	0.153	-0.0765	0.0084	1.24e-19	70878	1056326	1127204	0.0387608	0.0473885	0.41339	4572	3286	7858	log odds	0.002	0.0002	log odds	0.0091	5.83e-05	FALSE	FALSE	TRUE	0.644	TRUE
rs6087685	20	33777612	Venous thromboembolism	Glioma	C	G	C	G	0.2976	0.2976	0.112	0.0064	9.06e-68	71771	1059740	1131511	-0.0026727	0.0365027	0.941631	4572	3286	7858	log odds	0.002	0.0008	log odds	0.0091	4.54e-07	TRUE	TRUE	TRUE	0.0935	FALSE
rs9611844	22	43115776	Venous thromboembolism	Glioma	C	G	C	G	0.118	0.118	0.0757	0.0091	7.94e-17	70878	1056326	1127204	0.0113246	0.0513754	0.825537	4572	3286	7858	log odds	0.002	0.0002	log odds	0.0091	4.04e-06	TRUE	TRUE	TRUE	0.486	FALSE
rs1775815	1	118148830	Venous thromboembolism	Marginal zone lymphoma	T	G	T	G	0.5797	0.56671	0.0381	0.0061	3.33e-10	70878	1056326	1127204	-0.0653	0.0559	0.24322	825	6221	7046	log odds	0.002	0.0001	log odds	0.0183	0.000318	FALSE	FALSE	FALSE	0.777	FALSE
rs1867312	2	68619981	Venous thromboembolism	Marginal zone lymphoma	A	C	A	C	0.56	0.565495	-0.0534	0.0059	2.42e-19	71771	1059740	1131511	0.0033	0.0553	0.95235	825	6221	7046	log odds	0.002	0.0002	log odds	0.0183	8.13e-07	FALSE	FALSE	TRUE	0.603	TRUE
rs1158867	2	128177377	Venous thromboembolism	Marginal zone lymphoma	T	C	T	C	0.58	0.57591	-0.0658	0.0059	7.01e-29	71771	1059740	1131511	-0.0495	0.0549	0.36745	825	6221	7046	log odds	0.002	0.0003	log odds	0.0183	0.000182	FALSE	FALSE	TRUE	0.867	TRUE
rs78872368	2	198545250	Venous thromboembolism	Marginal zone lymphoma	C	G	C	G	0.1971	0.19288	-0.0446	0.0074	1.9e-09	71771	1059740	1131511	-0.078	0.0689	0.2574	825	6221	7046	log odds	0.002	0.0001	log odds	0.0183	0.000289	TRUE	FALSE	FALSE	0.784	FALSE
rs13084580	3	39188182	Venous thromboembolism	Marginal zone lymphoma	T	C	T	C	0.1077	0.114219	0.0811	0.0095	2.01e-17	71771	1059740	1131511	-0.0748	0.0846	0.37681	825	6221	7046	log odds	0.002	0.0002	log odds	0.0183	0.000173	FALSE	FALSE	TRUE	0.979	TRUE
rs2066864	4	155525695	Venous thromboembolism	Marginal zone lymphoma	A	G	A	G	0.249	0.239913	0.2095	0.0067	1e-200	71771	1059740	1131511	-0.0209	0.0645	0.74565	825	6221	7046	log odds	0.002	0.0025	log odds	0.0183	2.42e-05	FALSE	FALSE	TRUE	0.0891	TRUE
rs251339	5	96235038	Venous thromboembolism	Marginal zone lymphoma	T	C	T	C	0.4672	0.474021	-0.0371	0.0059	2.78e-10	71771	1059740	1131511	0.0307	0.0546	0.57344	825	6221	7046	log odds	0.002	0.0001	log odds	0.0183	7.14e-05	FALSE	FALSE	TRUE	0.947	TRUE
rs1513275	7	28259233	Venous thromboembolism	Marginal zone lymphoma	T	C	T	C	0.7939	0.776727	0.0496	0.0076	5.66e-11	70878	1056326	1127204	0.0264	0.0641	0.68083	825	6221	7046	log odds	0.002	0.0001	log odds	0.0183	3.68e-05	FALSE	FALSE	TRUE	0.849	TRUE
rs687289	9	136137106	Venous thromboembolism	Marginal zone lymphoma	A	G	A	G	0.3584	0.351181	0.2914	0.006	1e-200	71771	1059740	1131511	-0.0887	0.057	0.12009	825	6221	7046	log odds	0.002	0.0059	log odds	0.0183	0.000546	FALSE	FALSE	TRUE	0.0429	TRUE
rs78707713	10	71245276	Venous thromboembolism	Marginal zone lymphoma	T	C	T	C	0.8801	0.879562	0.2141	0.0095	1.02e-111	70878	1056326	1127204	-0.096	0.0844	0.25524	825	6221	7046	log odds	0.002	0.0015	log odds	0.0183	0.000294	FALSE	FALSE	TRUE	0.418	TRUE
rs4759076	12	54729872	Venous thromboembolism	Marginal zone lymphoma	T	C	T	C	0.5343	0.545552	0.0525	0.0063	6.35e-17	68804	1031783	1100587	-0.0156	0.0546	0.77523	825	6221	7046	log odds	0.002	0.0002	log odds	0.0183	1.83e-05	FALSE	FALSE	TRUE	0.7	TRUE
rs340009	15	60899639	Venous thromboembolism	Marginal zone lymphoma	A	C	A	C	0.3981	0.384188	-0.0335	0.006	2.88e-08	71771	1059740	1131511	-0.0057	0.0562	0.91856	825	6221	7046	log odds	0.002	0.0001	log odds	0.0183	2.34e-06	FALSE	FALSE	TRUE	0.776	TRUE
rs11078659	17	6903944	Venous thromboembolism	Marginal zone lymphoma	A	G	A	G	0.5069	0.518605	-0.0352	0.0059	1.8e-09	71771	1059740	1131511	-0.0301	0.0542	0.57877	825	6221	7046	log odds	0.002	0.0001	log odds	0.0183	6.87e-05	FALSE	FALSE	TRUE	0.957	TRUE
rs536327	17	27857698	Venous thromboembolism	Marginal zone lymphoma	T	C	T	C	0.4764	0.479489	0.0335	0.006	2.84e-08	67911	1028369	1096280	-0.0253	0.0543	0.64132	825	6221	7046	log odds	0.002	0.0001	log odds	0.0183	4.86e-05	FALSE	FALSE	TRUE	0.932	TRUE
rs1801690	17	64208285	Venous thromboembolism	Marginal zone lymphoma	C	G	C	G	0.9406	0.94433	0.0702	0.0127	3.18e-08	71677	1057399	1129076	0.1608	0.1204	0.18166	825	6221	7046	log odds	0.002	0.0001	log odds	0.0183	0.000419	TRUE	FALSE	FALSE	0.668	FALSE
rs8109681	19	10738836	Venous thromboembolism	Marginal zone lymphoma	A	G	A	G	0.2133	0.217112	-0.1137	0.0073	9.19e-55	71771	1059740	1131511	-0.0417	0.0653	0.52252	825	6221	7046	log odds	0.002	0.0007	log odds	0.0183	9e-05	FALSE	FALSE	TRUE	0.538	TRUE
rs9611844	22	43115776	Venous thromboembolism	Marginal zone lymphoma	C	G	C	G	0.118	0.125134	0.0757	0.0091	7.94e-17	70878	1056326	1127204	-0.0695	0.0825	0.39934	825	6221	7046	log odds	0.002	0.0002	log odds	0.0183	0.000162	TRUE	FALSE	TRUE	0.978	TRUE
rs76798800	1	154994978	Venous thromboembolism	Marginal zone lymphoma	T	G	T	G	0.2563	0.260306	0.0389	0.0067	7.64e-09	71771	1059740	1131511	0.0282	0.0629	0.65363	825	6220	7045	log odds	0.002	0.0001	log odds	0.0183	4.65e-05	FALSE	FALSE	TRUE	0.923	TRUE
rs6025	1	169519049	Venous thromboembolism	Marginal zone lymphoma	T	C	T	C	0.0262	0.0281099	1.0904	0.0159	1e-200	70793	1055476	1126269	0.086	0.168	0.60881	825	6220	7045	log odds	0.002	0.0082	log odds	0.0183	6.09e-05	FALSE	FALSE	TRUE	0.00159	TRUE
rs2842700	1	207282149	Venous thromboembolism	Marginal zone lymphoma	A	C	A	C	0.0575	0.0598413	0.1171	0.013	2.5e-19	70878	1056326	1127204	0.1085	0.1136	0.33924	825	6220	7045	log odds	0.002	0.0002	log odds	0.0183	0.000199	FALSE	FALSE	TRUE	0.974	TRUE
rs1912846	2	188325444	Venous thromboembolism	Marginal zone lymphoma	A	G	A	G	0.3565	0.356505	-0.0389	0.0061	2.18e-10	71771	1059740	1131511	-0.0446	0.057	0.43378	824	6221	7045	log odds	0.002	0.0001	log odds	0.0183	0.000139	FALSE	FALSE	FALSE	0.954	FALSE
rs72976751	4	86725959	Venous thromboembolism	Marginal zone lymphoma	A	T	A	T	0.8635	0.868471	0.0565	0.0087	8.66e-11	70878	1056326	1127204	-0.0648	0.0822	0.43037	825	6220	7045	log odds	0.002	0.0001	log odds	0.0183	0.000145	TRUE	FALSE	FALSE	0.96	FALSE
rs3756011	4	187206249	Venous thromboembolism	Marginal zone lymphoma	A	C	A	C	0.4039	0.396863	0.1993	0.006	1e-200	70878	1056326	1127204	0.0769	0.056	0.16967	825	6220	7045	log odds	0.002	0.0029	log odds	0.0183	0.000429	FALSE	FALSE	TRUE	0.209	TRUE
rs16867574	5	38708554	Venous thromboembolism	Marginal zone lymphoma	T	C	T	C	0.7137	0.72136	-0.0494	0.0065	3.46e-14	70878	1056326	1127204	-0.1454	0.0611	0.01742	825	6220	7045	log odds	0.002	0.0002	log odds	0.0183	0.00128	FALSE	FALSE	FALSE	0.373	FALSE
rs214059	6	25536937	Venous thromboembolism	Marginal zone lymphoma	T	C	T	C	0.4328	0.431168	0.037	0.0059	4.89e-10	71771	1059740	1131511	0.0232	0.0559	0.67872	824	6221	7045	log odds	0.002	0.0001	log odds	0.0183	4.01e-05	FALSE	FALSE	TRUE	0.886	TRUE
rs9390460	6	147694334	Venous thromboembolism	Marginal zone lymphoma	T	C	T	C	0.4833	0.463842	-0.0498	0.0059	4.96e-17	71771	1059740	1131511	-0.0101	0.0546	0.85243	825	6220	7045	log odds	0.002	0.0002	log odds	0.0183	7.71e-06	FALSE	FALSE	TRUE	0.678	TRUE
rs1243184	10	21931937	Venous thromboembolism	Marginal zone lymphoma	T	C	T	C	0.6756	0.66487	-0.0372	0.0063	3.87e-09	70878	1056326	1127204	0.0696	0.0577	0.22745	824	6221	7045	log odds	0.002	0.0001	log odds	0.0183	0.000329	FALSE	FALSE	FALSE	0.746	FALSE
rs57866767	10	96023077	Venous thromboembolism	Marginal zone lymphoma	T	C	T	C	0.5684	0.551841	-0.0391	0.0059	4.64e-11	71771	1059740	1131511	-0.0386	0.0556	0.48701	824	6221	7045	log odds	0.002	0.0001	log odds	0.0183	0.000112	FALSE	FALSE	TRUE	0.997	TRUE
rs12800654	11	16243320	Venous thromboembolism	Marginal zone lymphoma	A	G	A	G	0.8982	0.888743	-0.0559	0.0099	1.63e-08	70878	1056326	1127204	-0.0826	0.0852	0.33216	825	6220	7045	log odds	0.002	0.0001	log odds	0.0183	0.000204	FALSE	FALSE	FALSE	0.851	FALSE
rs4755476	11	32980428	Venous thromboembolism	Marginal zone lymphoma	T	G	T	G	0.8447	0.845782	0.0507	0.0084	1.5e-09	70878	1056326	1127204	0.0355	0.0747	0.63477	825	6220	7045	log odds	0.002	0.0001	log odds	0.0183	5.01e-05	FALSE	FALSE	TRUE	0.908	TRUE
rs55777218	11	60070946	Venous thromboembolism	Marginal zone lymphoma	T	C	T	C	0.6403	0.630506	-0.0341	0.0062	2.92e-08	71771	1059740	1131511	0.1029	0.0567	0.069784	825	6220	7045	log odds	0.002	0.0001	log odds	0.0183	0.000751	FALSE	FALSE	FALSE	0.485	FALSE
rs35257264	11	126296816	Venous thromboembolism	Marginal zone lymphoma	T	C	T	C	0.023	0.0237684	0.1522	0.0203	6.03e-14	70878	1056326	1127204	-0.236	0.1876	0.20848	824	6221	7045	log odds	0.002	0.0002	log odds	0.0183	0.000401	FALSE	FALSE	FALSE	0.776	FALSE
rs2851436	12	123667354	Venous thromboembolism	Marginal zone lymphoma	T	G	T	G	0.7941	0.795522	0.0471	0.0074	1.78e-10	71771	1059740	1131511	-0.029	0.0663	0.66234	825	6220	7045	log odds	0.002	0.0001	log odds	0.0183	4.15e-05	FALSE	FALSE	TRUE	0.877	TRUE
rs61990092	14	92289301	Venous thromboembolism	Marginal zone lymphoma	T	C	T	C	0.3311	0.331181	0.0588	0.0062	3.73e-21	70878	1056326	1127204	-0.0685	0.0589	0.24479	824	6221	7045	log odds	0.002	0.0002	log odds	0.0183	0.000317	FALSE	FALSE	FALSE	0.923	FALSE
rs4906229	14	103057511	Venous thromboembolism	Marginal zone lymphoma	A	C	A	C	0.2518	0.23476	0.0402	0.0069	6.71e-09	70878	1056326	1127204	0.0407	0.0642	0.52594	824	6221	7045	log odds	0.002	0.0001	log odds	0.0183	9.03e-05	FALSE	FALSE	TRUE	0.997	TRUE
rs141866277	15	43950699	Venous thromboembolism	Marginal zone lymphoma	A	T	A	T	0.9746	0.96845	0.1681	0.0211	1.74e-15	71571	1051733	1123304	0.0366	0.1488	0.80589	824	6221	7045	log odds	0.002	0.0002	log odds	0.0183	1.25e-05	TRUE	FALSE	TRUE	0.674	TRUE
rs4790311	17	1979188	Venous thromboembolism	Marginal zone lymphoma	T	C	T	C	0.3974	0.394528	-0.0475	0.006	3.19e-15	70878	1056326	1127204	0.0767	0.0563	0.17273	825	6220	7045	log odds	0.002	0.0002	log odds	0.0183	0.000426	FALSE	FALSE	FALSE	0.767	FALSE
rs573431210	17	67276383	Venous thromboembolism	Marginal zone lymphoma	T	G	T	G	0.9767	0.972823	-0.1381	0.0232	2.51e-09	71192	1056149	1127341	0.0722	0.1788	0.68651	824	6221	7045	log odds	0.002	0.0001	log odds	0.0183	4.22e-05	FALSE	FALSE	TRUE	0.851	TRUE
rs117390891	20	23168526	Venous thromboembolism	Marginal zone lymphoma	T	G	T	G	0.153	0.152597	-0.0765	0.0084	1.24e-19	70878	1056326	1127204	-0.0872	0.0755	0.24783	824	6221	7045	log odds	0.002	0.0002	log odds	0.0183	0.000301	FALSE	FALSE	FALSE	0.936	FALSE
rs6087685	20	33777612	Venous thromboembolism	Marginal zone lymphoma	C	G	C	G	0.2976	0.298968	0.112	0.0064	9.06e-68	71771	1059740	1131511	-0.0461	0.0592	0.43564	824	6221	7045	log odds	0.002	0.0008	log odds	0.0183	0.000136	TRUE	FALSE	TRUE	0.531	TRUE
rs9442571	1	9349611	Venous thromboembolism	Marginal zone lymphoma	A	T	A	T	0.1419	0.134103	0.0495	0.0086	1.07e-08	70878	1056326	1127204	0.0831	0.0816	0.30872	824	6220	7044	log odds	0.002	0.0001	log odds	0.0183	0.000242	TRUE	FALSE	FALSE	0.819	FALSE
rs12753797	1	77981959	Venous thromboembolism	Marginal zone lymphoma	A	G	A	G	0.2031	0.180075	0.0435	0.0073	3.04e-09	70878	1056326	1127204	0.1555	0.072	0.030724	824	6220	7044	log odds	0.002	0.0001	log odds	0.0183	0.00107	FALSE	FALSE	FALSE	0.381	FALSE
rs4540639	1	192104320	Venous thromboembolism	Marginal zone lymphoma	C	G	C	G	0.4675	0.474862	0.0346	0.006	6.88e-09	70878	1056326	1127204	-0.05	0.0548	0.36166	824	6220	7044	log odds	0.002	0.0001	log odds	0.0183	0.00019	TRUE	TRUE	FALSE	0.872	FALSE
rs3811444	1	248039451	Venous thromboembolism	Marginal zone lymphoma	T	C	T	C	0.3401	0.342615	-0.0429	0.0062	4.45e-12	71771	1059740	1131511	-0.0243	0.0576	0.67351	824	6220	7044	log odds	0.002	0.0001	log odds	0.0183	4.05e-05	FALSE	FALSE	TRUE	0.854	TRUE
rs1047891	2	211540507	Venous thromboembolism	Marginal zone lymphoma	A	C	A	C	0.3149	0.334106	0.0418	0.0067	3.92e-10	70878	1056326	1127204	-0.0071	0.0601	0.90654	824	6220	7044	log odds	0.002	0.0001	log odds	0.0183	3.41e-06	FALSE	FALSE	TRUE	0.737	TRUE
rs13412535	2	224874874	Venous thromboembolism	Marginal zone lymphoma	A	G	A	G	0.22	0.223845	0.0525	0.0076	4.26e-12	70878	1056326	1127204	-0.0858	0.0768	0.26397	824	6220	7044	log odds	0.002	0.0001	log odds	0.0183	0.00039	FALSE	FALSE	FALSE	0.768	FALSE
rs9866664	3	90437988	Venous thromboembolism	Marginal zone lymphoma	A	G	A	G	0.5128	0.552445	0.0462	0.0063	1.38e-13	70878	1056326	1127204	-0.0445	0.0629	0.47892	824	6220	7044	log odds	0.002	0.0002	log odds	0.0183	0.000149	FALSE	FALSE	TRUE	0.984	TRUE
rs9854955	3	156795525	Venous thromboembolism	Marginal zone lymphoma	A	G	A	G	0.5978	0.581217	0.0396	0.0064	5.62e-10	71771	1059740	1131511	0.0032	0.0559	0.9545	824	6220	7044	log odds	0.002	0.0001	log odds	0.0183	7.58e-07	FALSE	FALSE	TRUE	0.709	TRUE
rs710446	3	186459927	Venous thromboembolism	Marginal zone lymphoma	T	C	T	C	0.592	0.580469	-0.0452	0.0059	2.12e-14	71771	1059740	1131511	-0.0595	0.0558	0.28662	824	6220	7044	log odds	0.002	0.0001	log odds	0.0183	0.000262	FALSE	FALSE	FALSE	0.881	FALSE
rs35225200	4	103146888	Venous thromboembolism	Marginal zone lymphoma	A	C	A	C	0.919	0.9182	-0.0645	0.0115	1.89e-08	71771	1059740	1131511	0.1785	0.1001	0.074598	824	6220	7044	log odds	0.002	0.0001	log odds	0.0183	0.000737	FALSE	FALSE	FALSE	0.508	FALSE
rs4235677	5	72925091	Venous thromboembolism	Marginal zone lymphoma	A	G	A	G	0.5222	0.538273	-0.033	0.0059	2.39e-08	70878	1056326	1127204	0.0846	0.0545	0.12024	824	6220	7044	log odds	0.002	0.0001	log odds	0.0183	0.000541	FALSE	FALSE	FALSE	0.591	FALSE
rs2754251	6	88385949	Venous thromboembolism	Marginal zone lymphoma	A	G	A	G	0.0584	0.0455608	0.0715	0.0129	2.65e-08	70878	1056326	1127204	-0.0366	0.1463	0.80224	824	6220	7044	log odds	0.002	0.0001	log odds	0.0183	1.78e-05	FALSE	FALSE	TRUE	0.849	TRUE
rs370720	8	9168146	Venous thromboembolism	Marginal zone lymphoma	T	C	T	C	0.0646	0.0566509	0.0727	0.0127	1.04e-08	70878	1056326	1127204	0.1374	0.1242	0.26862	824	6220	7044	log odds	0.002	0.0001	log odds	0.0183	0.000303	FALSE	FALSE	FALSE	0.774	FALSE
rs2726950	8	27806764	Venous thromboembolism	Marginal zone lymphoma	A	G	A	G	0.6917	0.692256	-0.0589	0.0064	3.53e-20	70878	1056326	1127204	0.0799	0.0603	0.18499	824	6220	7044	log odds	0.002	0.0002	log odds	0.0183	0.000414	FALSE	FALSE	FALSE	0.839	FALSE
rs6993770	8	106581528	Venous thromboembolism	Marginal zone lymphoma	A	T	A	T	0.7239	0.720577	0.0741	0.0066	4.61e-29	71771	1059740	1131511	0.0298	0.0607	0.62356	824	6220	7044	log odds	0.002	0.0003	log odds	0.0183	5.44e-05	TRUE	FALSE	TRUE	0.679	TRUE
rs10820606	9	99192919	Venous thromboembolism	Marginal zone lymphoma	A	C	A	C	0.7689	0.755019	0.0489	0.0084	6.29e-09	57001	661566	718567	0.0474	0.0683	0.48759	824	6220	7044	log odds	0.002	0.0001	log odds	0.0183	0.000127	FALSE	FALSE	TRUE	0.996	TRUE
rs10763665	10	28771491	Venous thromboembolism	Marginal zone lymphoma	C	G	C	G	0.5783	0.598085	-0.0342	0.0062	3.13e-08	70878	1056326	1127204	-0.0827	0.058	0.15369	824	6220	7044	log odds	0.002	0.0001	log odds	0.0183	0.000499	TRUE	TRUE	FALSE	0.622	FALSE
rs10886430	10	121010256	Venous thromboembolism	Marginal zone lymphoma	A	G	A	G	0.8806	0.866975	-0.1164	0.0096	3.59e-34	70878	1056326	1127204	-0.1159	0.0847	0.17097	824	6220	7044	log odds	0.002	0.0004	log odds	0.0183	0.000467	FALSE	FALSE	FALSE	0.974	FALSE
rs174551	11	61573684	Venous thromboembolism	Marginal zone lymphoma	T	C	T	C	0.6552	0.679667	0.0679	0.0065	8.66e-26	66870	866589	933459	-0.0152	0.0602	0.80034	824	6220	7044	log odds	0.002	0.0003	log odds	0.0183	1.53e-05	FALSE	FALSE	TRUE	0.599	TRUE
rs1145656	11	73305859	Venous thromboembolism	Marginal zone lymphoma	A	C	A	C	0.8171	0.799197	-0.0442	0.0079	2e-08	70878	1056326	1127204	0.0255	0.0717	0.72268	824	6220	7044	log odds	0.002	0.0001	log odds	0.0183	3.18e-05	FALSE	FALSE	TRUE	0.886	TRUE
rs1997547	11	114002744	Venous thromboembolism	Marginal zone lymphoma	A	G	A	G	0.322	0.313746	-0.0373	0.0063	3.35e-09	70878	1056326	1127204	0.1091	0.0592	0.065127	824	6220	7044	log odds	0.002	0.0001	log odds	0.0183	0.000775	FALSE	FALSE	FALSE	0.489	FALSE
rs7135039	12	6160614	Venous thromboembolism	Marginal zone lymphoma	T	C	T	C	0.3641	0.352895	0.072	0.0061	1.2e-31	71771	1059740	1131511	0.0161	0.0596	0.78669	824	6220	7044	log odds	0.002	0.0004	log odds	0.0183	1.8e-05	FALSE	FALSE	TRUE	0.574	TRUE
rs56750693	12	112144586	Venous thromboembolism	Marginal zone lymphoma	A	T	A	T	0.7139	0.68746	0.0676	0.0084	7.03e-16	54727	629016	683743	-0.1087	0.0696	0.11812	824	6220	7044	log odds	0.002	0.0003	log odds	0.0183	0.000768	TRUE	FALSE	FALSE	0.681	FALSE
rs3211752	13	113787459	Venous thromboembolism	Marginal zone lymphoma	A	G	A	G	0.5191	0.51803	-0.0515	0.0061	3.92e-17	70878	1056326	1127204	0.035	0.0583	0.54808	824	6220	7044	log odds	0.002	0.0002	log odds	0.0183	9.3e-05	FALSE	FALSE	TRUE	0.863	TRUE
rs8004077	14	58846731	Venous thromboembolism	Marginal zone lymphoma	A	G	A	G	0.7356	0.751404	0.0434	0.0068	1.32e-10	71771	1059740	1131511	0.0112	0.0648	0.86279	824	6220	7044	log odds	0.002	0.0001	log odds	0.0183	7.13e-06	FALSE	FALSE	TRUE	0.765	TRUE
rs7183672	15	96101018	Venous thromboembolism	Marginal zone lymphoma	A	G	A	G	0.6742	0.674738	-0.0357	0.0064	2.12e-08	70878	1056326	1127204	0.0395	0.0606	0.51484	824	6220	7044	log odds	0.002	0.0001	log odds	0.0183	0.000104	FALSE	FALSE	FALSE	0.97	FALSE
rs12443808	16	30996871	Venous thromboembolism	Marginal zone lymphoma	C	G	C	G	0.4142	0.480989	0.0437	0.0063	4.86e-12	71571	1051733	1123304	0.0751	0.0622	0.22773	824	6220	7044	log odds	0.002	0.0001	log odds	0.0183	0.000428	TRUE	TRUE	FALSE	0.738	FALSE
rs62044142	16	81868968	Venous thromboembolism	Marginal zone lymphoma	A	C	A	C	0.8573	0.859504	-0.0957	0.0101	3.62e-21	51926	644580	696506	0.023	0.0803	0.77435	824	6220	7044	log odds	0.002	0.0003	log odds	0.0183	1.94e-05	FALSE	FALSE	TRUE	0.597	TRUE
rs28634651	16	88553198	Venous thromboembolism	Marginal zone lymphoma	T	C	T	C	0.6229	0.633628	0.0497	0.0065	2.59e-14	66756	874773	941529	0.0542	0.0586	0.35483	824	6220	7044	log odds	0.002	0.0002	log odds	0.0183	0.000208	FALSE	FALSE	FALSE	0.966	FALSE
rs2545774	19	41287674	Venous thromboembolism	Marginal zone lymphoma	T	C	T	C	0.2592	0.296899	-0.0422	0.0069	8.42e-10	70878	1056326	1127204	0.0103	0.0623	0.86819	824	6220	7044	log odds	0.002	0.0001	log odds	0.0183	6.73e-06	FALSE	FALSE	TRUE	0.773	TRUE
rs1654425	19	55538980	Venous thromboembolism	Marginal zone lymphoma	T	C	T	C	0.1551	0.171811	-0.0847	0.0084	7.33e-24	71771	1059740	1131511	0.02	0.0736	0.78622	824	6220	7044	log odds	0.002	0.0003	log odds	0.0183	1.73e-05	FALSE	FALSE	TRUE	0.628	TRUE
rs4906229	14	103057511	Venous thromboembolism	Bladder cancer	A	C	A	C	0.2518	0.237712	0.0402	0.0069	6.71e-09	70878	1056326	1127204	-0.03396	0.046074	0.46107	1799.05	4744.99	6544.05	log odds	0.002	0.0001	log odds	0.0331	6.38e-05	FALSE	FALSE	TRUE	0.934	TRUE
rs78707713	10	71245276	Venous thromboembolism	Bladder cancer	T	C	T	C	0.8801	0.876307	0.2141	0.0095	1.02e-111	70878	1056326	1127204	-0.004399	0.059366	0.94093	1799.04	4745.03	6544.04	log odds	0.002	0.0015	log odds	0.0331	6.37e-07	FALSE	FALSE	TRUE	0.0566	TRUE
rs12800654	11	16243320	Venous thromboembolism	Bladder cancer	A	G	A	G	0.8982	0.887672	-0.0559	0.0099	1.63e-08	70878	1056326	1127204	-0.18528	0.060596	0.0022314	1799.04	4744.96	6544.04	log odds	0.002	0.0001	log odds	0.0331	0.001	FALSE	FALSE	FALSE	0.258	FALSE
rs62044142	16	81868968	Venous thromboembolism	Bladder cancer	A	C	A	C	0.8573	0.838534	-0.0957	0.0101	3.62e-21	51926	644580	696506	-0.030615	0.054125	0.57165	1799.04	4745.01	6544.04	log odds	0.002	0.0003	log odds	0.0331	3.84e-05	FALSE	FALSE	TRUE	0.539	TRUE
rs9468	17	44101563	Venous thromboembolism	Bladder cancer	T	C	T	C	0.7886	0.782813	-0.0479	0.0074	1.09e-10	71771	1059740	1131511	-0.017308	0.047432	0.71518	1799.03	4745	6544.03	log odds	0.002	0.0001	log odds	0.0331	1.54e-05	FALSE	FALSE	TRUE	0.729	TRUE
rs9442571	1	9349611	Venous thromboembolism	Bladder cancer	A	T	A	T	0.1419	0.135711	0.0495	0.0086	1.07e-08	70878	1056326	1127204	-0.10449	0.05895	0.076322	1799.03	4745.06	6544.03	log odds	0.002	0.0001	log odds	0.0331	0.000396	TRUE	FALSE	FALSE	0.599	FALSE
rs9611844	22	43115776	Venous thromboembolism	Bladder cancer	C	G	C	G	0.118	0.117723	0.0757	0.0091	7.94e-17	70878	1056326	1127204	0.04219	0.060693	0.48697	1799.02	4745	6544.02	log odds	0.002	0.0002	log odds	0.0331	5.58e-05	TRUE	FALSE	TRUE	0.763	TRUE
rs2842700	1	207282149	Venous thromboembolism	Bladder cancer	A	C	A	C	0.0575	0.0502115	0.1171	0.013	2.5e-19	70878	1056326	1127204	-0.048827	0.090379	0.58903	1799.02	4745.05	6544.02	log odds	0.002	0.0002	log odds	0.0331	3.49e-05	FALSE	FALSE	TRUE	0.647	TRUE
rs6025	1	169519049	Venous thromboembolism	Bladder cancer	T	C	T	C	0.0262	0.0293601	1.0904	0.0159	1e-200	70793	1055476	1126269	-0.044145	0.1194	0.71158	1799.02	4745	6544.02	log odds	0.002	0.0082	log odds	0.0331	1.7e-05	FALSE	FALSE	TRUE	1.11e-05	TRUE
rs35225200	4	103146888	Venous thromboembolism	Bladder cancer	A	C	A	C	0.919	0.936489	-0.0645	0.0115	1.89e-08	71771	1059740	1131511	0.10691	0.083294	0.19931	1799.01	4744.95	6544.01	log odds	0.002	0.0001	log odds	0.0331	0.000211	FALSE	FALSE	FALSE	0.806	FALSE
rs1867312	2	68619981	Venous thromboembolism	Bladder cancer	A	C	A	C	0.56	0.56193	-0.0534	0.0059	2.42e-19	71771	1059740	1131511	-0.05849	0.039555	0.13922	1799.01	4744.99	6544.01	log odds	0.002	0.0002	log odds	0.0331	0.000255	FALSE	FALSE	FALSE	0.945	FALSE
rs214059	6	25536937	Venous thromboembolism	Bladder cancer	T	C	T	C	0.4328	0.448068	0.037	0.0059	4.89e-10	71771	1059740	1131511	0.038236	0.039449	0.33242	1799.01	4744.97	6544.01	log odds	0.002	0.0001	log odds	0.0331	0.00011	FALSE	FALSE	FALSE	0.985	FALSE
rs28383307	6	32586755	Venous thromboembolism	Bladder cancer	T	C	T	C	0.1815	0.174327	-0.0564	0.0085	2.74e-11	66177	871182	937359	-0.13945	0.052388	0.0077704	1799.01	4744.92	6544.01	log odds	0.002	0.0001	log odds	0.0331	0.000868	FALSE	FALSE	FALSE	0.377	FALSE
rs6087685	20	33777612	Venous thromboembolism	Bladder cancer	C	G	C	G	0.2976	0.325502	0.112	0.0064	9.06e-68	71771	1059740	1131511	0.010821	0.041609	0.79482	1799.01	4745.01	6544.01	log odds	0.002	0.0008	log odds	0.0331	7.81e-06	TRUE	FALSE	TRUE	0.199	TRUE
rs117390891	20	23168526	Venous thromboembolism	Bladder cancer	T	G	T	G	0.153	0.134661	-0.0765	0.0084	1.24e-19	70878	1056326	1127204	0.066815	0.056783	0.23933	1799	4744.96	6544	log odds	0.002	0.0002	log odds	0.0331	0.000156	FALSE	FALSE	TRUE	0.891	TRUE
rs1158867	2	128177377	Venous thromboembolism	Bladder cancer	T	C	T	C	0.58	0.564489	-0.0658	0.0059	7.01e-29	71771	1059740	1131511	0.037027	0.039356	0.34679	1799	4745	6544	log odds	0.002	0.0003	log odds	0.0331	0.000103	FALSE	FALSE	TRUE	0.694	TRUE
rs1912846	2	188325444	Venous thromboembolism	Bladder cancer	A	G	A	G	0.3565	0.370316	-0.0389	0.0061	2.18e-10	71771	1059740	1131511	-0.0028907	0.040194	0.94267	1799	4745	6544	log odds	0.002	0.0001	log odds	0.0331	5.92e-07	FALSE	FALSE	TRUE	0.631	TRUE
rs78872368	2	198545250	Venous thromboembolism	Bladder cancer	C	G	C	G	0.1971	0.191338	-0.0446	0.0074	1.9e-09	71771	1059740	1131511	0.048305	0.050085	0.33481	1799	4745	6544	log odds	0.002	0.0001	log odds	0.0331	0.000109	TRUE	FALSE	FALSE	0.974	FALSE
rs13084580	3	39188182	Venous thromboembolism	Bladder cancer	T	C	T	C	0.1077	0.107165	0.0811	0.0095	2.01e-17	71771	1059740	1131511	-0.053775	0.063177	0.39467	1799	4745	6544	log odds	0.002	0.0002	log odds	0.0331	8.49e-05	FALSE	FALSE	TRUE	0.815	TRUE
rs710446	3	186459927	Venous thromboembolism	Bladder cancer	T	C	T	C	0.592	0.581243	-0.0452	0.0059	2.12e-14	71771	1059740	1131511	-0.017366	0.039547	0.66057	1799	4745	6544	log odds	0.002	0.0001	log odds	0.0331	2.23e-05	FALSE	FALSE	TRUE	0.704	TRUE
rs2066864	4	155525695	Venous thromboembolism	Bladder cancer	A	G	A	G	0.249	0.258704	0.2095	0.0067	1e-200	71771	1059740	1131511	0.047793	0.044557	0.28344	1799	4745	6544	log odds	0.002	0.0025	log odds	0.0331	0.000132	FALSE	FALSE	TRUE	0.0531	TRUE
rs3756011	4	187206249	Venous thromboembolism	Bladder cancer	A	C	A	C	0.4039	0.411897	0.1993	0.006	1e-200	70878	1056326	1127204	-0.051278	0.039819	0.19782	1799	4745	6544	log odds	0.002	0.0029	log odds	0.0331	0.000194	FALSE	FALSE	TRUE	0.0437	TRUE
rs16867574	5	38708554	Venous thromboembolism	Bladder cancer	T	C	T	C	0.7137	0.712377	-0.0494	0.0065	3.46e-14	70878	1056326	1127204	-0.010159	0.043293	0.81446	1799	4745.03	6544	log odds	0.002	0.0002	log odds	0.0331	6.42e-06	FALSE	FALSE	TRUE	0.621	TRUE
rs4235677	5	72925091	Venous thromboembolism	Bladder cancer	A	G	A	G	0.5222	0.538789	-0.033	0.0059	2.39e-08	70878	1056326	1127204	0.03039	0.039342	0.43985	1799	4744.9	6544	log odds	0.002	0.0001	log odds	0.0331	6.98e-05	FALSE	FALSE	TRUE	0.97	TRUE
rs251339	5	96235038	Venous thromboembolism	Bladder cancer	T	C	T	C	0.4672	0.472023	-0.0371	0.0059	2.78e-10	71771	1059740	1131511	-0.027757	0.039397	0.48109	1799	4745	6544	log odds	0.002	0.0001	log odds	0.0331	5.84e-05	FALSE	FALSE	TRUE	0.897	TRUE
rs9390460	6	147694334	Venous thromboembolism	Bladder cancer	T	C	T	C	0.4833	0.441467	-0.0498	0.0059	4.96e-17	71771	1059740	1131511	0.085867	0.038645	0.026285	1799	4745.02	6544	log odds	0.002	0.0002	log odds	0.0331	0.000551	FALSE	FALSE	FALSE	0.622	FALSE
rs1513275	7	28259233	Venous thromboembolism	Bladder cancer	T	C	T	C	0.7939	0.789673	0.0496	0.0076	5.66e-11	70878	1056326	1127204	-0.020231	0.047735	0.6717	1799	4745	6544	log odds	0.002	0.0001	log odds	0.0331	2.06e-05	FALSE	FALSE	TRUE	0.741	TRUE
rs687289	9	136137106	Venous thromboembolism	Bladder cancer	A	G	A	G	0.3584	0.329264	0.2914	0.006	1e-200	71771	1059740	1131511	-0.0040366	0.041894	0.92324	1799	4745.01	6544	log odds	0.002	0.0059	log odds	0.0331	1.09e-06	FALSE	FALSE	TRUE	0.000129	TRUE
rs1243184	10	21931937	Venous thromboembolism	Bladder cancer	T	C	T	C	0.6756	0.667061	-0.0372	0.0063	3.87e-09	70878	1056326	1127204	0.01103	0.04164	0.7911	1799	4745.07	6544	log odds	0.002	0.0001	log odds	0.0331	8.22e-06	FALSE	FALSE	TRUE	0.734	TRUE
rs57866767	10	96023077	Venous thromboembolism	Bladder cancer	T	C	T	C	0.5684	0.569104	-0.0391	0.0059	4.64e-11	71771	1059740	1131511	0.0016312	0.03971	0.96723	1799	4745	6544	log odds	0.002	0.0001	log odds	0.0331	1.98e-07	FALSE	FALSE	TRUE	0.605	TRUE
rs174551	11	61573684	Venous thromboembolism	Bladder cancer	T	C	T	C	0.6552	0.671681	0.0679	0.0065	8.66e-26	66870	866589	933459	0.0058099	0.041539	0.88877	1799	4744.96	6544	log odds	0.002	0.0003	log odds	0.0331	2.26e-06	FALSE	FALSE	TRUE	0.41	TRUE
rs1997547	11	114002744	Venous thromboembolism	Bladder cancer	A	G	A	G	0.322	0.313419	-0.0373	0.0063	3.35e-09	70878	1056326	1127204	0.0029196	0.042036	0.94463	1799	4744.96	6544	log odds	0.002	0.0001	log odds	0.0331	5.57e-07	FALSE	FALSE	TRUE	0.654	TRUE
rs4759076	12	54729872	Venous thromboembolism	Bladder cancer	T	C	T	C	0.5343	0.544679	0.0525	0.0063	6.35e-17	68804	1031783	1100587	-0.057992	0.039311	0.14016	1799	4745	6544	log odds	0.002	0.0002	log odds	0.0331	0.000253	FALSE	FALSE	FALSE	0.941	FALSE
rs8004077	14	58846731	Venous thromboembolism	Bladder cancer	A	G	A	G	0.7356	0.748568	0.0434	0.0068	1.32e-10	71771	1059740	1131511	-0.053415	0.044591	0.23097	1799	4744.99	6544	log odds	0.002	0.0001	log odds	0.0331	0.000162	FALSE	FALSE	FALSE	0.912	FALSE
rs340009	15	60899639	Venous thromboembolism	Bladder cancer	A	C	A	C	0.3981	0.397787	-0.0335	0.006	2.88e-08	71771	1059740	1131511	0.052428	0.03975	0.18718	1799	4745	6544	log odds	0.002	0.0001	log odds	0.0331	0.0002	FALSE	FALSE	FALSE	0.797	FALSE
rs4790311	17	1979188	Venous thromboembolism	Bladder cancer	T	C	T	C	0.3974	0.411192	-0.0475	0.006	3.19e-15	70878	1056326	1127204	-0.027432	0.039979	0.49261	1799	4745.01	6544	log odds	0.002	0.0002	log odds	0.0331	5.54e-05	FALSE	FALSE	TRUE	0.786	TRUE
rs11078659	17	6903944	Venous thromboembolism	Bladder cancer	A	G	A	G	0.5069	0.519863	-0.0352	0.0059	1.8e-09	71771	1059740	1131511	-0.059146	0.038913	0.12852	1799	4745.1	6544	log odds	0.002	0.0001	log odds	0.0331	0.000265	FALSE	FALSE	FALSE	0.739	FALSE
rs536327	17	27857698	Venous thromboembolism	Bladder cancer	T	C	T	C	0.4764	0.473657	0.0335	0.006	2.84e-08	67911	1028369	1096280	-0.020189	0.039138	0.60597	1799	4745.1	6544	log odds	0.002	0.0001	log odds	0.0331	3.09e-05	FALSE	FALSE	TRUE	0.853	TRUE
rs1801690	17	64208285	Venous thromboembolism	Bladder cancer	C	G	C	G	0.9406	0.945943	0.0702	0.0127	3.18e-08	71677	1057399	1129076	-0.024442	0.086519	0.77755	1799	4745	6544	log odds	0.002	0.0001	log odds	0.0331	9.24e-06	TRUE	FALSE	TRUE	0.757	TRUE
rs4755476	11	32980428	Venous thromboembolism	Bladder cancer	T	G	T	G	0.8447	0.852424	0.0507	0.0084	1.5e-09	70878	1056326	1127204	-0.05407	0.054905	0.32473	1799	4745	6544	log odds	0.002	0.0001	log odds	0.0331	0.000111	FALSE	FALSE	FALSE	0.984	FALSE
rs12753797	1	77981959	Venous thromboembolism	Bladder cancer	A	G	A	G	0.2031	0.174027	0.0435	0.0073	3.04e-09	70878	1056326	1127204	0.089789	0.051957	0.083962	1799	4744.95	6544	log odds	0.002	0.0001	log odds	0.0331	0.000347	FALSE	FALSE	FALSE	0.649	FALSE
rs3811444	1	248039451	Venous thromboembolism	Bladder cancer	T	C	T	C	0.3401	0.346973	-0.0429	0.0062	4.45e-12	71771	1059740	1131511	-0.047215	0.041626	0.25668	1798.99	4745.06	6543.99	log odds	0.002	0.0001	log odds	0.0331	0.000154	FALSE	FALSE	FALSE	0.952	FALSE
rs2726950	8	27806764	Venous thromboembolism	Bladder cancer	A	G	A	G	0.6917	0.693497	-0.0589	0.0064	3.53e-20	70878	1056326	1127204	-0.0062613	0.043254	0.8849	1798.99	4744.94	6543.99	log odds	0.002	0.0002	log odds	0.0331	2.53e-06	FALSE	FALSE	TRUE	0.498	TRUE
rs6993770	8	106581528	Venous thromboembolism	Bladder cancer	A	T	A	T	0.7239	0.716243	0.0741	0.0066	4.61e-29	71771	1059740	1131511	0.033448	0.043308	0.43993	1798.99	4744.97	6543.99	log odds	0.002	0.0003	log odds	0.0331	6.93e-05	TRUE	FALSE	TRUE	0.615	TRUE
rs55777218	11	60070946	Venous thromboembolism	Bladder cancer	T	C	T	C	0.6403	0.617139	-0.0341	0.0062	2.92e-08	71771	1059740	1131511	-0.061181	0.040382	0.12976	1798.99	4744.96	6543.99	log odds	0.002	0.0001	log odds	0.0331	0.000268	FALSE	FALSE	FALSE	0.71	FALSE
rs2545774	19	41287674	Venous thromboembolism	Bladder cancer	T	C	T	C	0.2592	0.272854	-0.0422	0.0069	8.42e-10	70878	1056326	1127204	0.06227	0.045284	0.1691	1798.99	4744.99	6543.99	log odds	0.002	0.0001	log odds	0.0331	0.000232	FALSE	FALSE	FALSE	0.799	FALSE
rs370720	8	9168146	Venous thromboembolism	Bladder cancer	T	C	T	C	0.0646	0.0618107	0.0727	0.0127	1.04e-08	70878	1056326	1127204	0.096712	0.082372	0.24036	1798.99	4744.95	6543.99	log odds	0.002	0.0001	log odds	0.0331	0.000161	FALSE	FALSE	FALSE	0.885	FALSE
rs10820606	9	99192919	Venous thromboembolism	Bladder cancer	A	C	A	C	0.7689	0.803034	0.0489	0.0084	6.29e-09	57001	661566	718567	0.065619	0.054068	0.22488	1798.98	4744.88	6543.98	log odds	0.002	0.0001	log odds	0.0331	0.000209	FALSE	FALSE	FALSE	0.877	FALSE
rs10886430	10	121010256	Venous thromboembolism	Bladder cancer	A	G	A	G	0.8806	0.87707	-0.1164	0.0096	3.59e-34	70878	1056326	1127204	0.025149	0.062605	0.68789	1798.97	4744.94	6543.97	log odds	0.002	0.0004	log odds	0.0331	2.08e-05	FALSE	FALSE	TRUE	0.413	TRUE
rs8109681	19	10738836	Venous thromboembolism	Bladder cancer	A	G	A	G	0.2133	0.20154	-0.1137	0.0073	9.19e-55	71771	1059740	1131511	0.041973	0.048341	0.38525	1798.97	4745.01	6543.97	log odds	0.002	0.0007	log odds	0.0331	8.56e-05	FALSE	FALSE	TRUE	0.405	TRUE
rs76798800	1	154994978	Venous thromboembolism	Bladder cancer	T	G	T	G	0.2563	0.245599	0.0389	0.0067	7.64e-09	71771	1059740	1131511	0.033302	0.04557	0.46491	1798.97	4745.02	6543.97	log odds	0.002	0.0001	log odds	0.0331	6.22e-05	FALSE	FALSE	TRUE	0.941	TRUE
rs7135039	12	6160614	Venous thromboembolism	Bladder cancer	T	C	T	C	0.3641	0.349275	0.072	0.0061	1.2e-31	71771	1059740	1131511	-0.084135	0.041974	0.04502	1798.97	4744.94	6543.97	log odds	0.002	0.0004	log odds	0.0331	0.000492	FALSE	FALSE	FALSE	0.876	FALSE
rs1654425	19	55538980	Venous thromboembolism	Bladder cancer	T	C	T	C	0.1551	0.168005	-0.0847	0.0084	7.33e-24	71771	1059740	1131511	-0.0050744	0.052829	0.92348	1798.97	4744.92	6543.97	log odds	0.002	0.0003	log odds	0.0331	1.09e-06	FALSE	FALSE	TRUE	0.422	TRUE
rs72976751	4	86725959	Venous thromboembolism	Bladder cancer	A	T	A	T	0.8635	0.854806	0.0565	0.0087	8.66e-11	70878	1056326	1127204	0.048791	0.056012	0.38371	1798.97	4745.06	6543.97	log odds	0.002	0.0001	log odds	0.0331	9.05e-05	TRUE	FALSE	TRUE	0.952	TRUE
rs10763665	10	28771491	Venous thromboembolism	Bladder cancer	C	G	C	G	0.5783	0.6059	-0.0342	0.0062	3.13e-08	70878	1056326	1127204	-0.024413	0.041037	0.55191	1798.96	4744.84	6543.96	log odds	0.002	0.0001	log odds	0.0331	4.32e-05	TRUE	TRUE	TRUE	0.89	FALSE
rs3211752	13	113787459	Venous thromboembolism	Bladder cancer	A	G	A	G	0.5191	0.50275	-0.0515	0.0061	3.92e-17	70878	1056326	1127204	0.02488	0.03967	0.53053	1798.96	4744.9	6543.96	log odds	0.002	0.0002	log odds	0.0331	4.7e-05	FALSE	FALSE	TRUE	0.711	TRUE
rs7183672	15	96101018	Venous thromboembolism	Bladder cancer	A	G	A	G	0.6742	0.683937	-0.0357	0.0064	2.12e-08	70878	1056326	1127204	-0.086358	0.043318	0.046197	1798.96	4744.81	6543.96	log odds	0.002	0.0001	log odds	0.0331	0.000486	FALSE	FALSE	FALSE	0.517	FALSE
rs35257264	11	126296816	Venous thromboembolism	Bladder cancer	T	C	T	C	0.023	0.0327407	0.1522	0.0203	6.03e-14	70878	1056326	1127204	0.047876	0.11129	0.66706	1798.95	4745.01	6543.95	log odds	0.002	0.0002	log odds	0.0331	2.18e-05	FALSE	FALSE	TRUE	0.692	TRUE
rs141866277	15	43950699	Venous thromboembolism	Bladder cancer	A	T	A	T	0.9746	0.971075	0.1681	0.0211	1.74e-15	71571	1051733	1123304	-0.043295	0.11767	0.71292	1798.95	4745.02	6543.95	log odds	0.002	0.0002	log odds	0.0331	1.58e-05	TRUE	FALSE	TRUE	0.59	TRUE
rs1047891	2	211540507	Venous thromboembolism	Bladder cancer	A	C	A	C	0.3149	0.314053	0.0418	0.0067	3.92e-10	70878	1056326	1127204	0.02176	0.043712	0.61862	1798.95	4744.83	6543.95	log odds	0.002	0.0001	log odds	0.0331	3.09e-05	FALSE	FALSE	TRUE	0.795	TRUE
rs9854955	3	156795525	Venous thromboembolism	Bladder cancer	A	G	A	G	0.5978	0.578456	0.0396	0.0064	5.62e-10	71771	1059740	1131511	0.027829	0.040178	0.48852	1798.95	4744.87	6543.95	log odds	0.002	0.0001	log odds	0.0331	5.75e-05	FALSE	FALSE	TRUE	0.874	TRUE
rs2754251	6	88385949	Venous thromboembolism	Bladder cancer	A	G	A	G	0.0584	0.0469455	0.0715	0.0129	2.65e-08	70878	1056326	1127204	0.16956	0.094371	0.072378	1798.95	4744.99	6543.95	log odds	0.002	0.0001	log odds	0.0331	0.000376	FALSE	FALSE	FALSE	0.607	FALSE
rs13412535	2	224874874	Venous thromboembolism	Bladder cancer	A	G	A	G	0.22	0.235431	0.0525	0.0076	4.26e-12	70878	1056326	1127204	0.14562	0.049441	0.0032254	1798.94	4744.83	6543.94	log odds	0.002	0.0001	log odds	0.0331	0.00114	FALSE	FALSE	FALSE	0.272	FALSE
rs28634651	16	88553198	Venous thromboembolism	Bladder cancer	T	C	T	C	0.6229	0.625096	0.0497	0.0065	2.59e-14	66756	874773	941529	-0.0060796	0.041296	0.88296	1798.94	4744.87	6543.94	log odds	0.002	0.0002	log odds	0.0331	2.63e-06	FALSE	FALSE	TRUE	0.556	TRUE
rs1145656	11	73305859	Venous thromboembolism	Bladder cancer	A	C	A	C	0.8171	0.833166	-0.0442	0.0079	2e-08	70878	1056326	1127204	-0.069683	0.05343	0.19217	1798.94	4745.03	6543.94	log odds	0.002	0.0001	log odds	0.0331	0.000203	FALSE	FALSE	FALSE	0.807	FALSE
rs9866664	3	90437988	Venous thromboembolism	Bladder cancer	A	G	A	G	0.5128	0.514395	0.0462	0.0063	1.38e-13	70878	1056326	1127204	0.065463	0.040437	0.10547	1798.92	4744.8	6543.92	log odds	0.002	0.0002	log odds	0.0331	0.000325	FALSE	FALSE	FALSE	0.788	FALSE

## Sheet: ST2
Supplementary Table 2: Results from Mendelian randomisation analyses of VTE (exposure) and 18 cancers (outcomes) including MR-IVW, MR-Egger, weighted-median, weighted-mode, heterogeneity and pleiotropy analyses
outcome	exposure	method	nsnp	OR	OR_lci95	OR_uci95	pval	FDR_pval	Cochrane's Q statistic	Q_pval	egger_intercept	egger_intercept_se	egger_intercept_pval
Pancreatic cancer	Venous thromboembolism	Inverse variance weighted	40	1.228	1.077	1.401	0.002	0.047	106.619	0
Pancreatic cancer	Venous thromboembolism	MR Egger	40	1.351	1.139	1.603	0.001	0.047	99.457	0	-0.015	0.009	0.106
Pancreatic cancer	Venous thromboembolism	Weighted median	40	1.082	0.948	1.234	0.244	0.995
Pancreatic cancer	Venous thromboembolism	Weighted mode	40	1.057	0.923	1.21	0.426	0.995
Oral cancer	Venous thromboembolism	Inverse variance weighted	53	0.87	0.784	0.965	0.009	0.104	28.761	0.996
Oral cancer	Venous thromboembolism	MR Egger	53	0.801	0.691	0.929	0.005	0.092	26.452	0.998	0.011	0.007	0.135
Oral cancer	Venous thromboembolism	Weighted median	53	0.839	0.727	0.968	0.016	0.145
Oral cancer	Venous thromboembolism	Weighted mode	53	0.836	0.736	0.95	0.008	0.104
Ovarian cancer	Venous thromboembolism	Inverse variance weighted	62	1.054	1.002	1.107	0.04	0.288	89.09	0.011
Ovarian cancer	Venous thromboembolism	MR Egger	62	1.087	1.015	1.165	0.02	0.167	86.65	0.014	-0.004	0.003	0.199
Ovarian cancer	Venous thromboembolism	Weighted median	62	1.047	0.965	1.137	0.268	0.995
Ovarian cancer	Venous thromboembolism	Weighted mode	62	1.056	0.988	1.13	0.116	0.622
Endometrial cancer	Venous thromboembolism	Inverse variance weighted	66	1.059	1	1.121	0.051	0.311	100.895	0.003
Endometrial cancer	Venous thromboembolism	MR Egger	66	1.085	1.001	1.176	0.052	0.311	99.778	0.003	-0.003	0.004	0.4
Endometrial cancer	Venous thromboembolism	Weighted median	66	1.013	0.934	1.099	0.749	0.995
Endometrial cancer	Venous thromboembolism	Weighted mode	66	1.054	0.987	1.126	0.121	0.622
Kidney Cancer	Venous thromboembolism	Inverse variance weighted	61	0.977	0.922	1.036	0.436	0.995	66.017	0.277
Kidney Cancer	Venous thromboembolism	MR Egger	61	0.972	0.895	1.054	0.492	0.995	65.972	0.249	0.001	0.004	0.843
Kidney Cancer	Venous thromboembolism	Weighted median	61	1	0.912	1.098	0.992	0.995
Kidney Cancer	Venous thromboembolism	Weighted mode	61	0.968	0.904	1.037	0.354	0.995
Oesophageal cancer	Venous thromboembolism	Inverse variance weighted	64	0.978	0.899	1.063	0.595	0.995	34.335	0.999
Oesophageal cancer	Venous thromboembolism	MR Egger	64	1.011	0.899	1.137	0.857	0.995	33.701	0.999	-0.005	0.006	0.429
Oesophageal cancer	Venous thromboembolism	Weighted median	64	0.987	0.867	1.125	0.846	0.995
Oesophageal cancer	Venous thromboembolism	Weighted mode	64	0.989	0.884	1.106	0.846	0.995
Lung Cancer	Venous thromboembolism	Inverse variance weighted	60	0.988	0.944	1.035	0.622	0.995	95.829	0.002
Lung Cancer	Venous thromboembolism	MR Egger	60	0.967	0.906	1.032	0.313	0.995	94.345	0.002	0.003	0.003	0.344
Lung Cancer	Venous thromboembolism	Weighted median	60	0.963	0.911	1.018	0.18	0.808
Lung Cancer	Venous thromboembolism	Weighted mode	60	0.959	0.915	1.004	0.08	0.455
Bladder cancer	Venous thromboembolism	Inverse variance weighted	40	0.972	0.86	1.099	0.647	0.995	14.321	1
Bladder cancer	Venous thromboembolism	MR Egger	40	0.958	0.81	1.131	0.612	0.995	14.254	1	0.003	0.01	0.799
Bladder cancer	Venous thromboembolism	Weighted median	40	0.973	0.818	1.158	0.759	0.995
Bladder cancer	Venous thromboembolism	Weighted mode	40	0.969	0.838	1.121	0.673	0.995
Follicular lymphoma	Venous thromboembolism	Inverse variance weighted	48	0.983	0.894	1.08	0.718	0.995	39.408	0.776
Follicular lymphoma	Venous thromboembolism	MR Egger	48	0.948	0.837	1.074	0.408	0.995	38.668	0.77	0.006	0.007	0.394
Follicular lymphoma	Venous thromboembolism	Weighted median	48	1.098	0.934	1.292	0.257	0.995
Follicular lymphoma	Venous thromboembolism	Weighted mode	48	1.05	0.911	1.21	0.502	0.995
Melanoma	Venous thromboembolism	Inverse variance weighted	64	0.992	0.936	1.051	0.774	0.995	171.364	0
Melanoma	Venous thromboembolism	MR Egger	64	0.987	0.908	1.072	0.749	0.995	171.285	0	0.001	0.004	0.866
Melanoma	Venous thromboembolism	Weighted median	64	1.046	0.983	1.114	0.156	0.731
Melanoma	Venous thromboembolism	Weighted mode	64	1.015	0.971	1.061	0.517	0.995
Prostate cancer	Venous thromboembolism	Inverse variance weighted	64	0.995	0.961	1.031	0.795	0.995	128.686	0
Prostate cancer	Venous thromboembolism	MR Egger	64	1	0.951	1.051	0.995	0.995	128.548	0	-0.001	0.002	0.797
Prostate cancer	Venous thromboembolism	Weighted median	64	0.985	0.948	1.022	0.417	0.995
Prostate cancer	Venous thromboembolism	Weighted mode	64	1.002	0.972	1.032	0.914	0.995
Marginal zone lymphoma	Venous thromboembolism	Inverse variance weighted	42	0.978	0.824	1.161	0.799	0.995	15.49	1
Marginal zone lymphoma	Venous thromboembolism	MR Egger	42	0.955	0.757	1.205	0.7	0.995	15.402	1	0.004	0.013	0.768
Marginal zone lymphoma	Venous thromboembolism	Weighted median	42	0.98	0.762	1.26	0.875	0.995
Marginal zone lymphoma	Venous thromboembolism	Weighted mode	42	0.967	0.767	1.22	0.78	0.995
Diffuse large B cell lymphoma	Venous thromboembolism	Inverse variance weighted	55	0.989	0.904	1.081	0.802	0.995	34.684	0.981
Diffuse large B cell lymphoma	Venous thromboembolism	MR Egger	55	0.986	0.872	1.115	0.821	0.995	34.68	0.976	0	0.007	0.948
Diffuse large B cell lymphoma	Venous thromboembolism	Weighted median	55	1.053	0.915	1.211	0.473	0.995
Diffuse large B cell lymphoma	Venous thromboembolism	Weighted mode	55	0.984	0.874	1.107	0.788	0.995
Colorectal cancer	Venous thromboembolism	Inverse variance weighted	66	0.997	0.964	1.03	0.844	0.995	97.108	0.006
Colorectal cancer	Venous thromboembolism	MR Egger	66	0.965	0.923	1.01	0.131	0.643	91.436	0.014	0.004	0.002	0.051
Colorectal cancer	Venous thromboembolism	Weighted median	66	1.011	0.967	1.058	0.624	0.995
Colorectal cancer	Venous thromboembolism	Weighted mode	66	0.989	0.955	1.024	0.541	0.995
Breast cancer	Venous thromboembolism	Inverse variance weighted	64	0.999	0.969	1.029	0.926	0.995	159.942	0
Breast cancer	Venous thromboembolism	MR Egger	64	1.01	0.969	1.052	0.654	0.995	158.509	0	-0.002	0.002	0.457
Breast cancer	Venous thromboembolism	Weighted median	64	0.993	0.962	1.025	0.659	0.995
Breast cancer	Venous thromboembolism	Weighted mode	64	0.998	0.974	1.022	0.857	0.995
Glioma	Venous thromboembolism	Inverse variance weighted	43	0.996	0.898	1.103	0.933	0.995	17.916	1
Glioma	Venous thromboembolism	MR Egger	43	0.984	0.86	1.127	0.82	0.995	17.852	0.999	0.002	0.008	0.801
Glioma	Venous thromboembolism	Weighted median	43	1.011	0.88	1.162	0.874	0.995
Glioma	Venous thromboembolism	Weighted mode	43	0.994	0.878	1.126	0.925	0.995
Oropharyngeal cancer	Venous thromboembolism	Inverse variance weighted	50	1.002	0.9	1.116	0.969	0.995	24.288	0.999
Oropharyngeal cancer	Venous thromboembolism	MR Egger	50	1.058	0.91	1.23	0.466	0.995	23.263	0.999	-0.008	0.008	0.316
Oropharyngeal cancer	Venous thromboembolism	Weighted median	50	1.032	0.891	1.196	0.675	0.995
Oropharyngeal cancer	Venous thromboembolism	Weighted mode	50	1.07	0.934	1.227	0.334	0.995
Chronic lymphocytic leukaemia	Venous thromboembolism	Inverse variance weighted	48	1.001	0.911	1.099	0.987	0.995	30.408	0.971
Chronic lymphocytic leukaemia	Venous thromboembolism	MR Egger	48	1.011	0.891	1.147	0.864	0.995	30.35	0.964	-0.002	0.007	0.812
Chronic lymphocytic leukaemia	Venous thromboembolism	Weighted median	48	1.069	0.928	1.231	0.355	0.995
Chronic lymphocytic leukaemia	Venous thromboembolism	Weighted mode	48	1.034	0.922	1.161	0.569	0.995

## Sheet: ST3
Supplementary Table 3: Harmonised summary data for previously replicated VTE risk SNPs only used in Mendelian randomisation analysis of VTE (exposure) and 18 cancers (outcomes)
SNP	chr	position	exposure	outcome	effect_allele.exposure	other_allele.exposure	effect_allele.outcome	other_allele.outcome	eaf.exposure	eaf.outcome	beta.exposure	se.exposure	pval.exposure	ncase.exposure	ncontrol.exposure	samplesize.exposure	beta.outcome	se.outcome	pval.outcome	ncase.outcome	ncontrol.outcome	samplesize.outcome	units.exposure	prevalence.exposure	rsq.exposure	units.outcome	prevalence.outcome	rsq.outcome	palindromic	ambiguous	steiger_dir	steiger_pval	mr_keep
rs6025	1	169519049	Venous thromboembolism	Breast cancer	T	C	T	C	0.0262	0.0284145	1.0904	0.0159	1e-200	70793	1055476	1126269	-0.0062963	0.0196164	0.748232	133384	113789	247173	log odds	0.002	0.0082	log odds	0.1186	3.34e-07	FALSE	FALSE	TRUE	1.39e-115	TRUE
rs2842700	1	207282149	Venous thromboembolism	Breast cancer	A	C	A	C	0.0575	0.0582685	0.1171	0.013	2.5e-19	70878	1056326	1127204	-0.005353	0.0141063	0.704336	133384	113789	247173	log odds	0.002	0.0002	log odds	0.1186	4.79e-07	FALSE	FALSE	TRUE	0.000307	TRUE
rs1867312	2	68619981	Venous thromboembolism	Breast cancer	A	C	A	C	0.56	0.56779	-0.0534	0.0059	2.42e-19	71771	1059740	1131511	0.00459477	0.00631604	0.466934	133384	113789	247173	log odds	0.002	0.0002	log odds	0.1186	1.58e-06	FALSE	FALSE	TRUE	0.000716	TRUE
rs1158867	2	128177377	Venous thromboembolism	Breast cancer	T	C	T	C	0.58	0.571391	-0.0658	0.0059	7.01e-29	71771	1059740	1131511	0.00268587	0.00608765	0.659068	133384	113789	247173	log odds	0.002	0.0003	log odds	0.1186	5.37e-07	FALSE	FALSE	TRUE	1.37e-05	TRUE
rs13084580	3	39188182	Venous thromboembolism	Breast cancer	T	C	T	C	0.1077	0.112066	0.0811	0.0095	2.01e-17	71771	1059740	1131511	0.00541911	0.00986002	0.582591	133384	113789	247173	log odds	0.002	0.0002	log odds	0.1186	8.87e-07	FALSE	FALSE	TRUE	0.00109	TRUE
rs9866664	3	90437988	Venous thromboembolism	Breast cancer	A	G	A	G	0.5128	0.510547	0.0462	0.0063	1.38e-13	70878	1056326	1127204	0.00384206	0.00598631	0.520999	133384	113789	247173	log odds	0.002	0.0002	log odds	0.1186	1.12e-06	FALSE	FALSE	TRUE	0.00319	TRUE
rs710446	3	186459927	Venous thromboembolism	Breast cancer	T	C	T	C	0.592	0.585235	-0.0452	0.0059	2.12e-14	71771	1059740	1131511	0.00736008	0.00626159	0.239821	133384	113789	247173	log odds	0.002	0.0001	log odds	0.1186	4e-06	FALSE	FALSE	TRUE	0.00945	TRUE
rs2066864	4	155525695	Venous thromboembolism	Breast cancer	A	G	A	G	0.249	0.250427	0.2095	0.0067	1e-200	71771	1059740	1131511	-0.00701539	0.00738414	0.342081	133384	113789	247173	log odds	0.002	0.0025	log odds	0.1186	2.81e-06	FALSE	FALSE	TRUE	3.95e-34	TRUE
rs3756011	4	187206249	Venous thromboembolism	Breast cancer	A	C	A	C	0.4039	0.397812	0.1993	0.006	1e-200	70878	1056326	1127204	-0.00722995	0.00621541	0.244736	133384	113789	247173	log odds	0.002	0.0029	log odds	0.1186	3.81e-06	FALSE	FALSE	TRUE	3.13e-39	TRUE
rs16867574	5	38708554	Venous thromboembolism	Breast cancer	T	C	T	C	0.7137	0.713256	-0.0494	0.0065	3.46e-14	70878	1056326	1127204	-0.0101916	0.00694169	0.142057	133384	113789	247173	log odds	0.002	0.0002	log odds	0.1186	6.45e-06	FALSE	FALSE	TRUE	0.0136	TRUE
rs9390460	6	147694334	Venous thromboembolism	Breast cancer	T	C	T	C	0.4833	0.469933	-0.0498	0.0059	4.96e-17	71771	1059740	1131511	0.00455024	0.00638858	0.476312	133384	113789	247173	log odds	0.002	0.0002	log odds	0.1186	1.57e-06	FALSE	FALSE	TRUE	0.00158	TRUE
rs2726950	8	27806764	Venous thromboembolism	Breast cancer	A	G	A	G	0.6917	0.694307	-0.0589	0.0064	3.53e-20	70878	1056326	1127204	0.00220529	0.00654982	0.736347	133384	113789	247173	log odds	0.002	0.0002	log odds	0.1186	3.14e-07	FALSE	FALSE	TRUE	0.000269	TRUE
rs6993770	8	106581528	Venous thromboembolism	Breast cancer	A	T	A	T	0.7239	0.720851	0.0741	0.0066	4.61e-29	71771	1059740	1131511	0.00710546	0.00690747	0.303638	133384	113789	247173	log odds	0.002	0.0003	log odds	0.1186	3.09e-06	TRUE	FALSE	TRUE	2.84e-05	TRUE
rs687289	9	136137106	Venous thromboembolism	Breast cancer	A	G	A	G	0.3584	0.359074	0.2914	0.006	1e-200	71771	1059740	1131511	0.0192944	0.00626791	0.00208202	133384	113789	247173	log odds	0.002	0.0059	log odds	0.1186	2.6e-05	FALSE	FALSE	TRUE	1.18e-73	TRUE
rs78707713	10	71245276	Venous thromboembolism	Breast cancer	T	C	T	C	0.8801	0.87493	0.2141	0.0095	1.02e-111	70878	1056326	1127204	-0.00633212	0.00907276	0.485223	133384	113789	247173	log odds	0.002	0.0015	log odds	0.1186	1.33e-06	FALSE	FALSE	TRUE	3.84e-21	TRUE
rs10886430	10	121010256	Venous thromboembolism	Breast cancer	A	G	A	G	0.8806	0.884055	-0.1164	0.0096	3.59e-34	70878	1056326	1127204	0.00164068	0.00998012	0.869421	133384	113789	247173	log odds	0.002	0.0004	log odds	0.1186	8.39e-08	FALSE	FALSE	TRUE	2.36e-07	TRUE
rs4755476	11	32980428	Venous thromboembolism	Breast cancer	T	G	T	G	0.8447	0.846984	0.0507	0.0084	1.5e-09	70878	1056326	1127204	-0.0178493	0.00838662	0.0333117	133384	113789	247173	log odds	0.002	0.0001	log odds	0.1186	1.25e-05	FALSE	FALSE	TRUE	0.0954	TRUE
rs174551	11	61573684	Venous thromboembolism	Breast cancer	T	C	T	C	0.6552	0.667369	0.0679	0.0065	8.66e-26	66870	866589	933459	0.00822994	0.006368	0.196222	133384	113789	247173	log odds	0.002	0.0003	log odds	0.1186	4.58e-06	FALSE	FALSE	TRUE	9.92e-05	TRUE
rs3211752	13	113787459	Venous thromboembolism	Breast cancer	A	G	A	G	0.5191	0.517682	-0.0515	0.0061	3.92e-17	70878	1056326	1127204	-0.000805945	0.00656314	0.902266	133384	113789	247173	log odds	0.002	0.0002	log odds	0.1186	4.93e-08	FALSE	FALSE	TRUE	0.00042	TRUE
rs8004077	14	58846731	Venous thromboembolism	Breast cancer	A	G	A	G	0.7356	0.749547	0.0434	0.0068	1.32e-10	71771	1059740	1131511	-0.00813753	0.00697514	0.243353	133384	113789	247173	log odds	0.002	0.0001	log odds	0.1186	3.77e-06	FALSE	FALSE	TRUE	0.029	TRUE
rs61990092	14	92289301	Venous thromboembolism	Breast cancer	T	C	T	C	0.3311	0.328022	0.0588	0.0062	3.73e-21	70878	1056326	1127204	0.00256058	0.00651826	0.694444	133384	113789	247173	log odds	0.002	0.0002	log odds	0.1186	4.39e-07	FALSE	FALSE	TRUE	0.00023	TRUE
rs62044142	16	81868968	Venous thromboembolism	Breast cancer	A	C	A	C	0.8573	0.85487	-0.0957	0.0101	3.62e-21	51926	644580	696506	0.00650328	0.00882092	0.460967	133384	113789	247173	log odds	0.002	0.0003	log odds	0.1186	1.6e-06	FALSE	FALSE	TRUE	6.88e-05	TRUE
rs4790311	17	1979188	Venous thromboembolism	Breast cancer	T	C	T	C	0.3974	0.400357	-0.0475	0.006	3.19e-15	70878	1056326	1127204	0.00202719	0.00646608	0.753892	133384	113789	247173	log odds	0.002	0.0002	log odds	0.1186	3e-07	FALSE	FALSE	TRUE	0.00194	TRUE
rs8109681	19	10738836	Venous thromboembolism	Breast cancer	A	G	A	G	0.2133	0.220214	-0.1137	0.0073	9.19e-55	71771	1059740	1131511	0.00853336	0.0076336	0.263623	133384	113789	247173	log odds	0.002	0.0007	log odds	0.1186	3.79e-06	FALSE	FALSE	TRUE	1.7e-09	TRUE
rs1654425	19	55538980	Venous thromboembolism	Breast cancer	T	C	T	C	0.1551	0.153691	-0.0847	0.0084	7.33e-24	71771	1059740	1131511	-0.00585971	0.00851528	0.491364	133384	113789	247173	log odds	0.002	0.0003	log odds	0.1186	1.36e-06	FALSE	FALSE	TRUE	6.49e-05	TRUE
rs117390891	20	23168526	Venous thromboembolism	Breast cancer	T	G	T	G	0.153	0.156566	-0.0765	0.0084	1.24e-19	70878	1056326	1127204	-0.013681	0.00843762	0.104926	133384	113789	247173	log odds	0.002	0.0002	log odds	0.1186	7.54e-06	FALSE	FALSE	TRUE	0.00165	TRUE
rs6087685	20	33777612	Venous thromboembolism	Breast cancer	C	G	C	G	0.2976	0.303407	0.112	0.0064	9.06e-68	71771	1059740	1131511	-0.0112916	0.00671483	0.0926484	133384	113789	247173	log odds	0.002	0.0008	log odds	0.1186	8.21e-06	TRUE	FALSE	TRUE	1.41e-10	TRUE
rs9611844	22	43115776	Venous thromboembolism	Breast cancer	C	G	C	G	0.118	0.120671	0.0757	0.0091	7.94e-17	70878	1056326	1127204	-0.0203922	0.00916553	0.0260894	133384	113789	247173	log odds	0.002	0.0002	log odds	0.1186	1.35e-05	TRUE	FALSE	TRUE	0.0136	TRUE
rs6025	1	169519049	Venous thromboembolism	Prostate cancer	T	C	T	C	0.0262	0.0272	1.0904	0.0159	1e-200	70793	1055476	1126269	-0.0173	0.0265	0.514301	79148	61106	140254	log odds	0.002	0.0082	log odds	0.1579	2.42e-06	FALSE	FALSE	TRUE	4.7e-81	TRUE
rs2842700	1	207282149	Venous thromboembolism	Prostate cancer	A	C	A	C	0.0575	0.0565	0.1171	0.013	2.5e-19	70878	1056326	1127204	0.0028	0.0189	0.881	79148	61106	140254	log odds	0.002	0.0002	log odds	0.1579	1.27e-07	FALSE	FALSE	TRUE	0.00184	TRUE
rs1867312	2	68619981	Venous thromboembolism	Prostate cancer	A	C	A	C	0.56	0.568	-0.0534	0.0059	2.42e-19	71771	1059740	1131511	0.004	0.0084	0.6375	79148	61106	140254	log odds	0.002	0.0002	log odds	0.1579	1.19e-06	FALSE	FALSE	TRUE	0.0039	TRUE
rs1158867	2	128177377	Venous thromboembolism	Prostate cancer	T	C	T	C	0.58	0.5758	-0.0658	0.0059	7.01e-29	71771	1059740	1131511	0.0068	0.0082	0.4026	79148	61106	140254	log odds	0.002	0.0003	log odds	0.1579	3.43e-06	FALSE	FALSE	TRUE	0.000614	TRUE
rs13084580	3	39188182	Venous thromboembolism	Prostate cancer	T	C	T	C	0.1077	0.1067	0.0811	0.0095	2.01e-17	71771	1059740	1131511	-0.009	0.0134	0.5048	79148	61106	140254	log odds	0.002	0.0002	log odds	0.1579	2.35e-06	FALSE	FALSE	TRUE	0.00865	TRUE
rs9866664	3	90437988	Venous thromboembolism	Prostate cancer	A	G	A	G	0.5128	0.5108	0.0462	0.0063	1.38e-13	70878	1056326	1127204	0.0134	0.008	0.091829	79148	61106	140254	log odds	0.002	0.0002	log odds	0.1579	1.36e-05	FALSE	FALSE	TRUE	0.0541	TRUE
rs710446	3	186459927	Venous thromboembolism	Prostate cancer	T	C	T	C	0.592	0.5874	-0.0452	0.0059	2.12e-14	71771	1059740	1131511	0.013	0.0084	0.1226	79148	61106	140254	log odds	0.002	0.0001	log odds	0.1579	1.25e-05	FALSE	FALSE	TRUE	0.0628	TRUE
rs2066864	4	155525695	Venous thromboembolism	Prostate cancer	A	G	A	G	0.249	0.2515	0.2095	0.0067	1e-200	71771	1059740	1131511	-0.005	0.0098	0.6108	79148	61106	140254	log odds	0.002	0.0025	log odds	0.1579	1.43e-06	FALSE	FALSE	TRUE	3.48e-25	TRUE
rs3756011	4	187206249	Venous thromboembolism	Prostate cancer	A	C	A	C	0.4039	0.4017	0.1993	0.006	1e-200	70878	1056326	1127204	0.0145	0.0083	0.0828209	79148	61106	140254	log odds	0.002	0.0029	log odds	0.1579	1.53e-05	FALSE	FALSE	TRUE	2.08e-26	TRUE
rs16867574	5	38708554	Venous thromboembolism	Prostate cancer	T	C	T	C	0.7137	0.7145	-0.0494	0.0065	3.46e-14	70878	1056326	1127204	0.0034	0.0093	0.7168	79148	61106	140254	log odds	0.002	0.0002	log odds	0.1579	7.17e-07	FALSE	FALSE	TRUE	0.0147	TRUE
rs9390460	6	147694334	Venous thromboembolism	Prostate cancer	T	C	T	C	0.4833	0.4725	-0.0498	0.0059	4.96e-17	71771	1059740	1131511	-0.0167	0.0084	0.0469397	79148	61106	140254	log odds	0.002	0.0002	log odds	0.1579	2.11e-05	FALSE	FALSE	TRUE	0.0514	TRUE
rs2726950	8	27806764	Venous thromboembolism	Prostate cancer	A	G	A	G	0.6917	0.7274	-0.0589	0.0064	3.53e-20	70878	1056326	1127204	-0.0037	0.0091	0.6819	79148	61106	140254	log odds	0.002	0.0002	log odds	0.1579	8.25e-07	FALSE	FALSE	TRUE	0.00271	TRUE
rs6993770	8	106581528	Venous thromboembolism	Prostate cancer	A	T	A	T	0.7239	0.7251	0.0741	0.0066	4.61e-29	71771	1059740	1131511	-0.0136	0.0093	0.1453	79148	61106	140254	log odds	0.002	0.0003	log odds	0.1579	1.12e-05	TRUE	FALSE	TRUE	0.00143	TRUE
rs687289	9	136137106	Venous thromboembolism	Prostate cancer	A	G	A	G	0.3584	0.3593	0.2914	0.006	1e-200	71771	1059740	1131511	0.0074	0.0084	0.3832	79148	61106	140254	log odds	0.002	0.0059	log odds	0.1579	3.83e-06	FALSE	FALSE	TRUE	2.06e-57	TRUE
rs78707713	10	71245276	Venous thromboembolism	Prostate cancer	T	C	T	C	0.8801	0.8739	0.2141	0.0095	1.02e-111	70878	1056326	1127204	-0.0135	0.0122	0.2657	79148	61106	140254	log odds	0.002	0.0015	log odds	0.1579	6.08e-06	FALSE	FALSE	TRUE	1.59e-14	TRUE
rs10886430	10	121010256	Venous thromboembolism	Prostate cancer	A	G	A	G	0.8806	0.8842	-0.1164	0.0096	3.59e-34	70878	1056326	1127204	-0.0114	0.0133	0.3934	79148	61106	140254	log odds	0.002	0.0004	log odds	0.1579	4.03e-06	FALSE	FALSE	TRUE	6.52e-05	TRUE
rs4755476	11	32980428	Venous thromboembolism	Prostate cancer	T	G	T	G	0.8447	0.8468	0.0507	0.0084	1.5e-09	70878	1056326	1127204	-0.0502	0.0111	5.76806e-06	79148	61106	140254	log odds	0.002	0.0001	log odds	0.1579	9.8e-05	FALSE	FALSE	TRUE	0.96	TRUE
rs174551	11	61573684	Venous thromboembolism	Prostate cancer	T	C	T	C	0.6552	0.6587	0.0679	0.0065	8.66e-26	66870	866589	933459	0.0029	0.0085	0.7309	79148	61106	140254	log odds	0.002	0.0003	log odds	0.1579	5.75e-07	FALSE	FALSE	TRUE	0.000331	TRUE
rs7135039	12	6160614	Venous thromboembolism	Prostate cancer	T	C	T	C	0.3641	0.3504	0.072	0.0061	1.2e-31	71771	1059740	1131511	-0.0032	0.0087	0.7097	79148	61106	140254	log odds	0.002	0.0004	log odds	0.1579	7.09e-07	FALSE	FALSE	TRUE	9.8e-05	TRUE
rs2851436	12	123667354	Venous thromboembolism	Prostate cancer	T	G	T	G	0.7941	0.7943	0.0471	0.0074	1.78e-10	71771	1059740	1131511	0.0006	0.01	0.9495	79148	61106	140254	log odds	0.002	0.0001	log odds	0.1579	1.79e-08	FALSE	FALSE	TRUE	0.0268	TRUE
rs3211752	13	113787459	Venous thromboembolism	Prostate cancer	A	G	A	G	0.5191	0.5194	-0.0515	0.0061	3.92e-17	70878	1056326	1127204	0.0165	0.0087	0.0565106	79148	61106	140254	log odds	0.002	0.0002	log odds	0.1579	2.07e-05	FALSE	FALSE	TRUE	0.04	TRUE
rs8004077	14	58846731	Venous thromboembolism	Prostate cancer	A	G	A	G	0.7356	0.74	0.0434	0.0068	1.32e-10	71771	1059740	1131511	0.0174	0.0092	0.0576594	79148	61106	140254	log odds	0.002	0.0001	log odds	0.1579	1.78e-05	FALSE	FALSE	TRUE	0.176	TRUE
rs61990092	14	92289301	Venous thromboembolism	Prostate cancer	T	C	T	C	0.3311	0.33	0.0588	0.0062	3.73e-21	70878	1056326	1127204	0.0109	0.0087	0.2115	79148	61106	140254	log odds	0.002	0.0002	log odds	0.1579	7.97e-06	FALSE	FALSE	TRUE	0.00812	TRUE
rs62044142	16	81868968	Venous thromboembolism	Prostate cancer	A	C	A	C	0.8573	0.857	-0.0957	0.0101	3.62e-21	51926	644580	696506	-0.0078	0.0117	0.506001	79148	61106	140254	log odds	0.002	0.0003	log odds	0.1579	2.26e-06	FALSE	FALSE	TRUE	0.000707	TRUE
rs4790311	17	1979188	Venous thromboembolism	Prostate cancer	T	C	T	C	0.3974	0.403	-0.0475	0.006	3.19e-15	70878	1056326	1127204	0.0069	0.0086	0.4218	79148	61106	140254	log odds	0.002	0.0002	log odds	0.1579	3.48e-06	FALSE	FALSE	TRUE	0.0196	TRUE
rs573431210	17	67276383	Venous thromboembolism	Prostate cancer	T	G	T	G	0.9767	0.98	-0.1381	0.0232	2.51e-09	71192	1056149	1127341	-0.0292	0.0308	0.3432	79148	61106	140254	log odds	0.002	0.0001	log odds	0.1579	5.02e-06	FALSE	FALSE	TRUE	0.0499	TRUE
rs8109681	19	10738836	Venous thromboembolism	Prostate cancer	A	G	A	G	0.2133	0.2177	-0.1137	0.0073	9.19e-55	71771	1059740	1131511	-0.0009	0.0101	0.9307	79148	61106	140254	log odds	0.002	0.0007	log odds	0.1579	4.19e-08	FALSE	FALSE	TRUE	5.08e-08	TRUE
rs1654425	19	55538980	Venous thromboembolism	Prostate cancer	T	C	T	C	0.1551	0.1555	-0.0847	0.0084	7.33e-24	71771	1059740	1131511	0.0139	0.0115	0.2249	79148	61106	140254	log odds	0.002	0.0003	log odds	0.1579	7.68e-06	FALSE	FALSE	TRUE	0.0025	TRUE
rs117390891	20	23168526	Venous thromboembolism	Prostate cancer	T	G	T	G	0.153	0.1548	-0.0765	0.0084	1.24e-19	70878	1056326	1127204	0.0109	0.0113	0.3368	79148	61106	140254	log odds	0.002	0.0002	log odds	0.1579	4.71e-06	FALSE	FALSE	TRUE	0.00548	TRUE
rs6087685	20	33777612	Venous thromboembolism	Prostate cancer	C	G	C	G	0.2976	0.3018	0.112	0.0064	9.06e-68	71771	1059740	1131511	-0.0247	0.0089	0.00549604	79148	61106	140254	log odds	0.002	0.0008	log odds	0.1579	3.92e-05	TRUE	FALSE	TRUE	2.86e-06	TRUE
rs9611844	22	43115776	Venous thromboembolism	Prostate cancer	C	G	C	G	0.118	0.1187	0.0757	0.0091	7.94e-17	70878	1056326	1127204	-0.0001	0.0124	0.9931	79148	61106	140254	log odds	0.002	0.0002	log odds	0.1579	3.18e-10	TRUE	FALSE	TRUE	0.00424	TRUE
rs6025	1	169519049	Venous thromboembolism	Endometrial cancer	T	C	T	C	0.0262	0.029178	1.0904	0.0159	1e-200	70793	1055476	1126269	-0.0147376	0.0488126	0.762711	12906	108979	121885	log odds	0.002	0.0082	log odds	0.0307	1.87e-06	FALSE	FALSE	TRUE	2.86e-36	TRUE
rs2842700	1	207282149	Venous thromboembolism	Endometrial cancer	A	C	A	C	0.0575	0.0571102	0.1171	0.013	2.5e-19	70878	1056326	1127204	-0.00942208	0.0349771	0.787639	12906	108979	121885	log odds	0.002	0.0002	log odds	0.0307	1.45e-06	FALSE	FALSE	TRUE	0.0535	TRUE
rs1867312	2	68619981	Venous thromboembolism	Endometrial cancer	A	C	A	C	0.56	0.553982	-0.0534	0.0059	2.42e-19	71771	1059740	1131511	0.0197714	0.0156642	0.206875	12906	108979	121885	log odds	0.002	0.0002	log odds	0.0307	2.94e-05	FALSE	FALSE	TRUE	0.197	TRUE
rs1158867	2	128177377	Venous thromboembolism	Endometrial cancer	T	C	T	C	0.58	0.570476	-0.0658	0.0059	7.01e-29	71771	1059740	1131511	0.0141021	0.0153976	0.359738	12906	108979	121885	log odds	0.002	0.0003	log odds	0.0307	1.48e-05	FALSE	FALSE	TRUE	0.0486	TRUE
rs13084580	3	39188182	Venous thromboembolism	Endometrial cancer	T	C	T	C	0.1077	0.109663	0.0811	0.0095	2.01e-17	71771	1059740	1131511	-0.0171128	0.0246434	0.487421	12906	108979	121885	log odds	0.002	0.0002	log odds	0.0307	8.7e-06	FALSE	FALSE	TRUE	0.127	TRUE
rs9866664	3	90437988	Venous thromboembolism	Endometrial cancer	A	G	A	G	0.5128	0.508726	0.0462	0.0063	1.38e-13	70878	1056326	1127204	0.00671707	0.0152761	0.660148	12906	108979	121885	log odds	0.002	0.0002	log odds	0.0307	3.43e-06	FALSE	FALSE	TRUE	0.127	TRUE
rs710446	3	186459927	Venous thromboembolism	Endometrial cancer	T	C	T	C	0.592	0.591092	-0.0452	0.0059	2.12e-14	71771	1059740	1131511	-0.0239371	0.0157	0.127347	12906	108979	121885	log odds	0.002	0.0001	log odds	0.0307	4.21e-05	FALSE	FALSE	TRUE	0.419	TRUE
rs2066864	4	155525695	Venous thromboembolism	Endometrial cancer	A	G	A	G	0.249	0.244387	0.2095	0.0067	1e-200	71771	1059740	1131511	0.0033439	0.018198	0.854208	12906	108979	121885	log odds	0.002	0.0025	log odds	0.0307	6.28e-07	FALSE	FALSE	TRUE	6.34e-12	TRUE
rs3756011	4	187206249	Venous thromboembolism	Endometrial cancer	A	C	A	C	0.4039	0.396006	0.1993	0.006	1e-200	70878	1056326	1127204	0.0325889	0.0156083	0.0368053	12906	108979	121885	log odds	0.002	0.0029	log odds	0.0307	7.72e-05	FALSE	FALSE	TRUE	2.7e-10	TRUE
rs16867574	5	38708554	Venous thromboembolism	Endometrial cancer	T	C	T	C	0.7137	0.716132	-0.0494	0.0065	3.46e-14	70878	1056326	1127204	0.0191088	0.0173158	0.269789	12906	108979	121885	log odds	0.002	0.0002	log odds	0.0307	2.26e-05	FALSE	FALSE	TRUE	0.29	TRUE
rs9390460	6	147694334	Venous thromboembolism	Endometrial cancer	T	C	T	C	0.4833	0.468397	-0.0498	0.0059	4.96e-17	71771	1059740	1131511	-0.00102033	0.0157161	0.948236	12906	108979	121885	log odds	0.002	0.0002	log odds	0.0307	7.88e-08	FALSE	FALSE	TRUE	0.0593	TRUE
rs2726950	8	27806764	Venous thromboembolism	Endometrial cancer	A	G	A	G	0.6917	0.682745	-0.0589	0.0064	3.53e-20	70878	1056326	1127204	-0.0458016	0.0164111	0.0052563	12906	108979	121885	log odds	0.002	0.0002	log odds	0.0307	0.000138	FALSE	FALSE	TRUE	0.65	TRUE
rs6993770	8	106581528	Venous thromboembolism	Endometrial cancer	A	T	A	T	0.7239	0.72327	0.0741	0.0066	4.61e-29	71771	1059740	1131511	-0.0139696	0.0172899	0.419111	12906	108979	121885	log odds	0.002	0.0003	log odds	0.0307	1.19e-05	TRUE	FALSE	TRUE	0.0373	TRUE
rs687289	9	136137106	Venous thromboembolism	Endometrial cancer	A	G	A	G	0.3584	0.350031	0.2914	0.006	1e-200	71771	1059740	1131511	0.0623514	0.0159838	9.58341e-05	12906	108979	121885	log odds	0.002	0.0059	log odds	0.0307	0.000268	FALSE	FALSE	TRUE	2.39e-17	TRUE
rs78707713	10	71245276	Venous thromboembolism	Endometrial cancer	T	C	T	C	0.8801	0.871649	0.2141	0.0095	1.02e-111	70878	1056326	1127204	-0.00698457	0.0226345	0.75764	12906	108979	121885	log odds	0.002	0.0015	log odds	0.0307	1.66e-06	FALSE	FALSE	TRUE	1.8e-07	TRUE
rs10886430	10	121010256	Venous thromboembolism	Endometrial cancer	A	G	A	G	0.8806	0.877226	-0.1164	0.0096	3.59e-34	70878	1056326	1127204	-0.0213922	0.0243343	0.379348	12906	108979	121885	log odds	0.002	0.0004	log odds	0.0307	1.5e-05	FALSE	FALSE	TRUE	0.0179	TRUE
rs4755476	11	32980428	Venous thromboembolism	Endometrial cancer	T	G	T	G	0.8447	0.846453	0.0507	0.0084	1.5e-09	70878	1056326	1127204	-0.029633	0.0210779	0.15976	12906	108979	121885	log odds	0.002	0.0001	log odds	0.0307	3.46e-05	FALSE	FALSE	TRUE	0.551	TRUE
rs174551	11	61573684	Venous thromboembolism	Endometrial cancer	T	C	T	C	0.6552	0.661177	0.0679	0.0065	8.66e-26	66870	866589	933459	-0.0168303	0.0160188	0.293413	12906	108979	121885	log odds	0.002	0.0003	log odds	0.0307	1.93e-05	FALSE	FALSE	TRUE	0.0613	TRUE
rs7135039	12	6160614	Venous thromboembolism	Endometrial cancer	T	C	T	C	0.3641	0.361832	0.072	0.0061	1.2e-31	71771	1059740	1131511	0.0176305	0.0166402	0.289366	12906	108979	121885	log odds	0.002	0.0004	log odds	0.0307	2.18e-05	FALSE	FALSE	TRUE	0.043	TRUE
rs2851436	12	123667354	Venous thromboembolism	Endometrial cancer	T	G	T	G	0.7941	0.789734	0.0471	0.0074	1.78e-10	71771	1059740	1131511	0.0122436	0.0187629	0.514051	12906	108979	121885	log odds	0.002	0.0001	log odds	0.0307	7.57e-06	FALSE	FALSE	TRUE	0.276	TRUE
rs3211752	13	113787459	Venous thromboembolism	Endometrial cancer	A	G	A	G	0.5191	0.516205	-0.0515	0.0061	3.92e-17	70878	1056326	1127204	-0.0163323	0.0163162	0.316833	12906	108979	121885	log odds	0.002	0.0002	log odds	0.0307	2.02e-05	FALSE	FALSE	TRUE	0.174	TRUE
rs8004077	14	58846731	Venous thromboembolism	Endometrial cancer	A	G	A	G	0.7356	0.746134	0.0434	0.0068	1.32e-10	71771	1059740	1131511	-0.00691687	0.0176261	0.694748	12906	108979	121885	log odds	0.002	0.0001	log odds	0.0307	2.75e-06	FALSE	FALSE	TRUE	0.212	TRUE
rs61990092	14	92289301	Venous thromboembolism	Endometrial cancer	T	C	T	C	0.3311	0.322052	0.0588	0.0062	3.73e-21	70878	1056326	1127204	0.0250809	0.0163971	0.126119	12906	108979	121885	log odds	0.002	0.0002	log odds	0.0307	4.17e-05	FALSE	FALSE	TRUE	0.218	TRUE
rs62044142	16	81868968	Venous thromboembolism	Endometrial cancer	A	C	A	C	0.8573	0.85782	-0.0957	0.0101	3.62e-21	51926	644580	696506	-0.0497694	0.021902	0.0230643	12906	108979	121885	log odds	0.002	0.0003	log odds	0.0307	9.16e-05	FALSE	FALSE	TRUE	0.228	TRUE
rs4790311	17	1979188	Venous thromboembolism	Endometrial cancer	T	C	T	C	0.3974	0.406381	-0.0475	0.006	3.19e-15	70878	1056326	1127204	-0.0176195	0.0159267	0.268602	12906	108979	121885	log odds	0.002	0.0002	log odds	0.0307	2.28e-05	FALSE	FALSE	TRUE	0.259	TRUE
rs573431210	17	67276383	Venous thromboembolism	Endometrial cancer	T	G	T	G	0.9767	0.976084	-0.1381	0.0232	2.51e-09	71192	1056149	1127341	-0.141963	0.0530701	0.00747274	12906	108979	121885	log odds	0.002	0.0001	log odds	0.0307	0.000141	FALSE	FALSE	FALSE	0.949	FALSE
rs8109681	19	10738836	Venous thromboembolism	Endometrial cancer	A	G	A	G	0.2133	0.21432	-0.1137	0.0073	9.19e-55	71771	1059740	1131511	-0.00216968	0.0190316	0.909235	12906	108979	121885	log odds	0.002	0.0007	log odds	0.0307	2.41e-07	FALSE	FALSE	TRUE	0.000398	TRUE
rs1654425	19	55538980	Venous thromboembolism	Endometrial cancer	T	C	T	C	0.1551	0.158858	-0.0847	0.0084	7.33e-24	71771	1059740	1131511	0.0107827	0.0206685	0.60188	12906	108979	121885	log odds	0.002	0.0003	log odds	0.0307	4.72e-06	FALSE	FALSE	TRUE	0.0383	TRUE
rs117390891	20	23168526	Venous thromboembolism	Endometrial cancer	T	G	T	G	0.153	0.152259	-0.0765	0.0084	1.24e-19	70878	1056326	1127204	0.00751597	0.0216152	0.728053	12906	108979	121885	log odds	0.002	0.0002	log odds	0.0307	2.22e-06	FALSE	FALSE	TRUE	0.0544	TRUE
rs6087685	20	33777612	Venous thromboembolism	Endometrial cancer	C	G	C	G	0.2976	0.286997	0.112	0.0064	9.06e-68	71771	1059740	1131511	0.0473368	0.0168684	0.00501233	12906	108979	121885	log odds	0.002	0.0008	log odds	0.0307	0.000139	TRUE	FALSE	TRUE	0.0214	TRUE
rs9611844	22	43115776	Venous thromboembolism	Endometrial cancer	C	G	C	G	0.118	0.121113	0.0757	0.0091	7.94e-17	70878	1056326	1127204	-0.059201	0.0235562	0.0119649	12906	108979	121885	log odds	0.002	0.0002	log odds	0.0307	0.000114	TRUE	FALSE	TRUE	0.697	TRUE
rs6025	1	169519049	Venous thromboembolism	Colorectal cancer	T	C	T	C	0.0262	0.0263	1.0904	0.0159	1e-200	70793	1055476	1126269	-0.0585	0.0289	0.04276	55168	65160	120328	log odds	0.002	0.0082	log odds	0.0793	2.72e-05	FALSE	FALSE	TRUE	5.32e-68	TRUE
rs2842700	1	207282149	Venous thromboembolism	Colorectal cancer	A	C	A	C	0.0575	0.0593	0.1171	0.013	2.5e-19	70878	1056326	1127204	0.0183	0.0189	0.332	55168	65160	120328	log odds	0.002	0.0002	log odds	0.0793	5.64e-06	FALSE	FALSE	TRUE	0.0105	TRUE
rs1867312	2	68619981	Venous thromboembolism	Colorectal cancer	A	C	A	C	0.56	0.5842	-0.0534	0.0059	2.42e-19	71771	1059740	1131511	-0.0091	0.009	0.3132	55168	65160	120328	log odds	0.002	0.0002	log odds	0.0793	6.11e-06	FALSE	FALSE	TRUE	0.0136	TRUE
rs1158867	2	128177377	Venous thromboembolism	Colorectal cancer	T	C	T	C	0.58	0.5805	-0.0658	0.0059	7.01e-29	71771	1059740	1131511	0.0045	0.009	0.6163	55168	65160	120328	log odds	0.002	0.0003	log odds	0.0793	1.5e-06	FALSE	FALSE	TRUE	0.000696	TRUE
rs13084580	3	39188182	Venous thromboembolism	Colorectal cancer	T	C	T	C	0.1077	0.1102	0.0811	0.0095	2.01e-17	71771	1059740	1131511	-0.007	0.0143	0.6233	55168	65160	120328	log odds	0.002	0.0002	log odds	0.0793	1.46e-06	FALSE	FALSE	TRUE	0.0103	TRUE
rs9866664	3	90437988	Venous thromboembolism	Colorectal cancer	A	G	A	G	0.5128	0.5167	0.0462	0.0063	1.38e-13	70878	1056326	1127204	-0.0098	0.009	0.275	55168	65160	120328	log odds	0.002	0.0002	log odds	0.0793	7.29e-06	FALSE	FALSE	TRUE	0.0417	TRUE
rs710446	3	186459927	Venous thromboembolism	Colorectal cancer	T	C	T	C	0.592	0.587	-0.0452	0.0059	2.12e-14	71771	1059740	1131511	-0.0057	0.009	0.5269	55168	65160	120328	log odds	0.002	0.0001	log odds	0.0793	2.39e-06	FALSE	FALSE	TRUE	0.0296	TRUE
rs2066864	4	155525695	Venous thromboembolism	Colorectal cancer	A	G	A	G	0.249	0.2439	0.2095	0.0067	1e-200	71771	1059740	1131511	0.0024	0.0105	0.8209	55168	65160	120328	log odds	0.002	0.0025	log odds	0.0793	3.23e-07	FALSE	FALSE	TRUE	1.46e-23	TRUE
rs3756011	4	187206249	Venous thromboembolism	Colorectal cancer	A	C	A	C	0.4039	0.3951	0.1993	0.006	1e-200	70878	1056326	1127204	0.0072	0.0091	0.4263	55168	65160	120328	log odds	0.002	0.0029	log odds	0.0793	3.76e-06	FALSE	FALSE	TRUE	6.09e-26	TRUE
rs16867574	5	38708554	Venous thromboembolism	Colorectal cancer	T	C	T	C	0.7137	0.7228	-0.0494	0.0065	3.46e-14	70878	1056326	1127204	0.0031	0.0099	0.7544	55168	65160	120328	log odds	0.002	0.0002	log odds	0.0793	5.86e-07	FALSE	FALSE	TRUE	0.0192	TRUE
rs9390460	6	147694334	Venous thromboembolism	Colorectal cancer	T	C	T	C	0.4833	0.4812	-0.0498	0.0059	4.96e-17	71771	1059740	1131511	0.001	0.0089	0.9087	55168	65160	120328	log odds	0.002	0.0002	log odds	0.0793	7.59e-08	FALSE	FALSE	TRUE	0.00625	TRUE
rs2726950	8	27806764	Venous thromboembolism	Colorectal cancer	A	G	A	G	0.6917	0.6969	-0.0589	0.0064	3.53e-20	70878	1056326	1127204	-0.0156	0.0098	0.1114	55168	65160	120328	log odds	0.002	0.0002	log odds	0.0793	1.56e-05	FALSE	FALSE	TRUE	0.0251	TRUE
rs6993770	8	106581528	Venous thromboembolism	Colorectal cancer	A	T	A	T	0.7239	0.7102	0.0741	0.0066	4.61e-29	71771	1059740	1131511	-0.0053	0.0099	0.5915	55168	65160	120328	log odds	0.002	0.0003	log odds	0.0793	1.76e-06	TRUE	FALSE	TRUE	0.000564	TRUE
rs687289	9	136137106	Venous thromboembolism	Colorectal cancer	A	G	A	G	0.3584	0.3613	0.2914	0.006	1e-200	71771	1059740	1131511	0.0053	0.0093	0.5645	55168	65160	120328	log odds	0.002	0.0059	log odds	0.0793	1.97e-06	FALSE	FALSE	TRUE	5.13e-53	TRUE
rs78707713	10	71245276	Venous thromboembolism	Colorectal cancer	T	C	T	C	0.8801	0.8821	0.2141	0.0095	1.02e-111	70878	1056326	1127204	0.0048	0.0136	0.7235	55168	65160	120328	log odds	0.002	0.0015	log odds	0.0793	7.29e-07	FALSE	FALSE	TRUE	2.1e-14	TRUE
rs10886430	10	121010256	Venous thromboembolism	Colorectal cancer	A	G	A	G	0.8806	0.8756	-0.1164	0.0096	3.59e-34	70878	1056326	1127204	0.0307	0.0139	0.02691	55168	65160	120328	log odds	0.002	0.0004	log odds	0.0793	3.15e-05	FALSE	FALSE	TRUE	0.00212	TRUE
rs4755476	11	32980428	Venous thromboembolism	Colorectal cancer	T	G	T	G	0.8447	0.8484	0.0507	0.0084	1.5e-09	70878	1056326	1127204	0.0244	0.0122	0.04551	55168	65160	120328	log odds	0.002	0.0001	log odds	0.0793	2.34e-05	FALSE	FALSE	TRUE	0.282	TRUE
rs7135039	12	6160614	Venous thromboembolism	Colorectal cancer	T	C	T	C	0.3641	0.343	0.072	0.0061	1.2e-31	71771	1059740	1131511	-0.0092	0.0095	0.3309	55168	65160	120328	log odds	0.002	0.0004	log odds	0.0793	5.8e-06	FALSE	FALSE	TRUE	0.000694	TRUE
rs2851436	12	123667354	Venous thromboembolism	Colorectal cancer	T	G	T	G	0.7941	0.7934	0.0471	0.0074	1.78e-10	71771	1059740	1131511	0.0374	0.0109	0.0005915	55168	65160	120328	log odds	0.002	0.0001	log odds	0.0793	7.03e-05	FALSE	FALSE	TRUE	0.665	TRUE
rs3211752	13	113787459	Venous thromboembolism	Colorectal cancer	A	G	A	G	0.5191	0.5169	-0.0515	0.0061	3.92e-17	70878	1056326	1127204	-0.0101	0.0093	0.2797	55168	65160	120328	log odds	0.002	0.0002	log odds	0.0793	7.74e-06	FALSE	FALSE	TRUE	0.0206	TRUE
rs8004077	14	58846731	Venous thromboembolism	Colorectal cancer	A	G	A	G	0.7356	0.742	0.0434	0.0068	1.32e-10	71771	1059740	1131511	0.0025	0.012	0.8365	55168	65160	120328	log odds	0.002	0.0001	log odds	0.0793	3.64e-07	FALSE	FALSE	TRUE	0.0429	TRUE
rs61990092	14	92289301	Venous thromboembolism	Colorectal cancer	T	C	T	C	0.3311	0.3247	0.0588	0.0062	3.73e-21	70878	1056326	1127204	-0.0058	0.0109	0.5909	55168	65160	120328	log odds	0.002	0.0002	log odds	0.0793	2.24e-06	FALSE	FALSE	TRUE	0.00525	TRUE
rs62044142	16	81868968	Venous thromboembolism	Colorectal cancer	A	C	A	C	0.8573	0.8614	-0.0957	0.0101	3.62e-21	51926	644580	696506	0.002	0.013	0.8772	55168	65160	120328	log odds	0.002	0.0003	log odds	0.0793	1.45e-07	FALSE	FALSE	TRUE	0.000541	TRUE
rs4790311	17	1979188	Venous thromboembolism	Colorectal cancer	T	C	T	C	0.3974	0.4037	-0.0475	0.006	3.19e-15	70878	1056326	1127204	-0.0261	0.0091	0.004235	55168	65160	120328	log odds	0.002	0.0002	log odds	0.0793	4.99e-05	FALSE	FALSE	TRUE	0.243	TRUE
rs8109681	19	10738836	Venous thromboembolism	Colorectal cancer	A	G	A	G	0.2133	0.2243	-0.1137	0.0073	9.19e-55	71771	1059740	1131511	-0.0228	0.0108	0.03525	55168	65160	120328	log odds	0.002	0.0007	log odds	0.0793	2.76e-05	FALSE	FALSE	TRUE	3.14e-05	TRUE
rs1654425	19	55538980	Venous thromboembolism	Colorectal cancer	T	C	T	C	0.1551	0.1549	-0.0847	0.0084	7.33e-24	71771	1059740	1131511	0.0217	0.0121	0.072	55168	65160	120328	log odds	0.002	0.0003	log odds	0.0793	1.86e-05	FALSE	FALSE	TRUE	0.0103	TRUE
rs117390891	20	23168526	Venous thromboembolism	Colorectal cancer	T	G	T	G	0.153	0.1599	-0.0765	0.0084	1.24e-19	70878	1056326	1127204	0.0017	0.0124	0.8935	55168	65160	120328	log odds	0.002	0.0002	log odds	0.0793	1.18e-07	FALSE	FALSE	TRUE	0.00255	TRUE
rs6087685	20	33777612	Venous thromboembolism	Colorectal cancer	C	G	C	G	0.2976	0.2932	0.112	0.0064	9.06e-68	71771	1059740	1131511	-0.0312	0.0098	0.001389	55168	65160	120328	log odds	0.002	0.0008	log odds	0.0793	6.16e-05	TRUE	FALSE	TRUE	3.53e-05	TRUE
rs9611844	22	43115776	Venous thromboembolism	Colorectal cancer	C	G	C	G	0.118	0.1178	0.0757	0.0091	7.94e-17	70878	1056326	1127204	-0.0049	0.0136	0.7209	55168	65160	120328	log odds	0.002	0.0002	log odds	0.0793	7.6e-07	TRUE	FALSE	TRUE	0.0107	TRUE
rs1867312	2	68619981	Venous thromboembolism	Melanoma	A	C	A	C	0.56	0.573523	-0.0534	0.0059	2.42e-19	71771	1059740	1131511	-0.01242	0.01137	0.2745	30143	81405	111548	log odds	0.002	0.0002	log odds	0.0206	1.15e-05	FALSE	FALSE	TRUE	0.041	TRUE
rs1158867	2	128177377	Venous thromboembolism	Melanoma	T	C	T	C	0.58	0.570082	-0.0658	0.0059	7.01e-29	71771	1059740	1131511	0.009747	0.01131	0.3887	30143	81405	111548	log odds	0.002	0.0003	log odds	0.0206	7.08e-06	FALSE	FALSE	TRUE	0.00554	TRUE
rs13084580	3	39188182	Venous thromboembolism	Melanoma	T	C	T	C	0.1077	0.117957	0.0811	0.0095	2.01e-17	71771	1059740	1131511	0.005917	0.01747	0.7348	30143	81405	111548	log odds	0.002	0.0002	log odds	0.0206	1.11e-06	FALSE	FALSE	TRUE	0.02	TRUE
rs710446	3	186459927	Venous thromboembolism	Melanoma	T	C	T	C	0.592	0.580477	-0.0452	0.0059	2.12e-14	71771	1059740	1131511	-0.03025	0.0113	0.007448	30143	81405	111548	log odds	0.002	0.0001	log odds	0.0206	6.76e-05	FALSE	FALSE	TRUE	0.464	TRUE
rs2066864	4	155525695	Venous thromboembolism	Melanoma	A	G	A	G	0.249	0.237525	0.2095	0.0067	1e-200	71771	1059740	1131511	-0.01686	0.01331	0.2052	30143	81405	111548	log odds	0.002	0.0025	log odds	0.0206	1.57e-05	FALSE	FALSE	TRUE	7.57e-17	TRUE
rs3756011	4	187206249	Venous thromboembolism	Melanoma	A	C	A	C	0.4039	0.397412	0.1993	0.006	1e-200	70878	1056326	1127204	0.02747	0.01149	0.01683	30143	81405	111548	log odds	0.002	0.0029	log odds	0.0206	5.48e-05	FALSE	FALSE	TRUE	3.21e-17	TRUE
rs16867574	5	38708554	Venous thromboembolism	Melanoma	T	C	T	C	0.7137	0.717901	-0.0494	0.0065	3.46e-14	70878	1056326	1127204	-0.009059	0.01252	0.4693	30143	81405	111548	log odds	0.002	0.0002	log odds	0.0206	5.05e-06	FALSE	FALSE	TRUE	0.0675	TRUE
rs9390460	6	147694334	Venous thromboembolism	Melanoma	T	C	T	C	0.4833	0.470165	-0.0498	0.0059	4.96e-17	71771	1059740	1131511	-0.01684	0.01126	0.1346	30143	81405	111548	log odds	0.002	0.0002	log odds	0.0206	2.15e-05	FALSE	FALSE	TRUE	0.0981	TRUE
rs2726950	8	27806764	Venous thromboembolism	Melanoma	A	G	A	G	0.6917	0.701046	-0.0589	0.0064	3.53e-20	70878	1056326	1127204	-0.003908	0.01217	0.7482	30143	81405	111548	log odds	0.002	0.0002	log odds	0.0206	9.73e-07	FALSE	FALSE	TRUE	0.0109	TRUE
rs6993770	8	106581528	Venous thromboembolism	Melanoma	A	T	A	T	0.7239	0.710696	0.0741	0.0066	4.61e-29	71771	1059740	1131511	-0.01248	0.01231	0.3107	30143	81405	111548	log odds	0.002	0.0003	log odds	0.0206	9.72e-06	TRUE	FALSE	TRUE	0.00577	TRUE
rs687289	9	136137106	Venous thromboembolism	Melanoma	A	G	A	G	0.3584	0.336812	0.2914	0.006	1e-200	71771	1059740	1131511	-0.02147	0.01189	0.07103	30143	81405	111548	log odds	0.002	0.0059	log odds	0.0206	3.14e-05	FALSE	FALSE	TRUE	2.19e-38	TRUE
rs4755476	11	32980428	Venous thromboembolism	Melanoma	T	G	T	G	0.8447	0.836422	0.0507	0.0084	1.5e-09	70878	1056326	1127204	0.03025	0.01525	0.04734	30143	81405	111548	log odds	0.002	0.0001	log odds	0.0206	3.82e-05	FALSE	FALSE	TRUE	0.473	TRUE
rs7135039	12	6160614	Venous thromboembolism	Melanoma	T	C	T	C	0.3641	0.359647	0.072	0.0061	1.2e-31	71771	1059740	1131511	0.007125	0.01191	0.5496	30143	81405	111548	log odds	0.002	0.0004	log odds	0.0206	3.55e-06	FALSE	FALSE	TRUE	0.00174	TRUE
rs2851436	12	123667354	Venous thromboembolism	Melanoma	T	G	T	G	0.7941	0.788264	0.0471	0.0074	1.78e-10	71771	1059740	1131511	0.01827	0.01391	0.189	30143	81405	111548	log odds	0.002	0.0001	log odds	0.0206	1.7e-05	FALSE	FALSE	TRUE	0.245	TRUE
rs8004077	14	58846731	Venous thromboembolism	Melanoma	A	G	A	G	0.7356	0.756052	0.0434	0.0068	1.32e-10	71771	1059740	1131511	0.01232	0.01328	0.3533	30143	81405	111548	log odds	0.002	0.0001	log odds	0.0206	8.52e-06	FALSE	FALSE	TRUE	0.164	TRUE
rs61990092	14	92289301	Venous thromboembolism	Melanoma	T	C	T	C	0.3311	0.330579	0.0588	0.0062	3.73e-21	70878	1056326	1127204	-0.002597	0.01181	0.826	30143	81405	111548	log odds	0.002	0.0002	log odds	0.0206	4.54e-07	FALSE	FALSE	TRUE	0.00807	TRUE
rs62044142	16	81868968	Venous thromboembolism	Melanoma	A	C	A	C	0.8573	0.857293	-0.0957	0.0101	3.62e-21	51926	644580	696506	0.01745	0.01622	0.2822	30143	81405	111548	log odds	0.002	0.0003	log odds	0.0206	1.14e-05	FALSE	FALSE	TRUE	0.009	TRUE
rs4790311	17	1979188	Venous thromboembolism	Melanoma	T	C	T	C	0.3974	0.385827	-0.0475	0.006	3.19e-15	70878	1056326	1127204	-0.006723	0.01147	0.5579	30143	81405	111548	log odds	0.002	0.0002	log odds	0.0206	3.26e-06	FALSE	FALSE	TRUE	0.0453	TRUE
rs8109681	19	10738836	Venous thromboembolism	Melanoma	A	G	A	G	0.2133	0.230176	-0.1137	0.0073	9.19e-55	71771	1059740	1131511	0.00439	0.01351	0.7452	30143	81405	111548	log odds	0.002	0.0007	log odds	0.0206	1.04e-06	FALSE	FALSE	TRUE	6.85e-06	TRUE
rs1654425	19	55538980	Venous thromboembolism	Melanoma	T	C	T	C	0.1551	0.159213	-0.0847	0.0084	7.33e-24	71771	1059740	1131511	0.01459	0.01536	0.3421	30143	81405	111548	log odds	0.002	0.0003	log odds	0.0206	8.64e-06	FALSE	FALSE	TRUE	0.0108	TRUE
rs117390891	20	23168526	Venous thromboembolism	Melanoma	T	G	T	G	0.153	0.148928	-0.0765	0.0084	1.24e-19	70878	1056326	1127204	0.02902	0.01573	0.06502	30143	81405	111548	log odds	0.002	0.0002	log odds	0.0206	3.23e-05	FALSE	FALSE	TRUE	0.0834	TRUE
rs6087685	20	33777612	Venous thromboembolism	Melanoma	C	G	C	G	0.2976	0.297307	0.112	0.0064	9.06e-68	71771	1059740	1131511	-0.09349	0.01257	1.01e-13	30143	81405	111548	log odds	0.002	0.0008	log odds	0.0206	0.00056	TRUE	FALSE	TRUE	0.41	TRUE
rs9611844	22	43115776	Venous thromboembolism	Melanoma	C	G	C	G	0.118	0.121218	0.0757	0.0091	7.94e-17	70878	1056326	1127204	-0.01005	0.01718	0.5586	30143	81405	111548	log odds	0.002	0.0002	log odds	0.0206	3.28e-06	TRUE	FALSE	TRUE	0.0345	TRUE
rs9866664	3	90437988	Venous thromboembolism	Melanoma	A	G	A	G	0.5128	0.503101	0.0462	0.0063	1.38e-13	70878	1056326	1127204	0.01064	0.01162	0.3598	29733	78485	108218	log odds	0.002	0.0002	log odds	0.0206	8.6e-06	FALSE	FALSE	TRUE	0.0771	TRUE
rs6025	1	169519049	Venous thromboembolism	Melanoma	T	C	T	C	0.0262	0.0241862	1.0904	0.0159	1e-200	70793	1055476	1126269	0.06391	0.03983	0.1086	29013	78704	107717	log odds	0.002	0.0082	log odds	0.0206	2.89e-05	FALSE	FALSE	TRUE	3.02e-53	TRUE
rs2842700	1	207282149	Venous thromboembolism	Melanoma	A	C	A	C	0.0575	0.0612841	0.1171	0.013	2.5e-19	70878	1056326	1127204	0.03936	0.0239	0.09951	29013	78704	107717	log odds	0.002	0.0002	log odds	0.0206	2.69e-05	FALSE	FALSE	TRUE	0.079	TRUE
rs78707713	10	71245276	Venous thromboembolism	Melanoma	T	C	T	C	0.8801	0.877095	0.2141	0.0095	1.02e-111	70878	1056326	1127204	0.0199	0.01762	0.2587	29013	78704	107717	log odds	0.002	0.0015	log odds	0.0206	1.3e-05	FALSE	FALSE	TRUE	3.93e-10	TRUE
rs10886430	10	121010256	Venous thromboembolism	Melanoma	A	G	A	G	0.8806	0.874027	-0.1164	0.0096	3.59e-34	70878	1056326	1127204	-0.003005	0.01794	0.867	29013	78704	107717	log odds	0.002	0.0004	log odds	0.0206	3.02e-07	FALSE	FALSE	TRUE	0.000293	TRUE
rs3211752	13	113787459	Venous thromboembolism	Melanoma	A	G	A	G	0.5191	0.506353	-0.0515	0.0061	3.92e-17	70878	1056326	1127204	-0.01319	0.01217	0.2787	28603	75784	104387	log odds	0.002	0.0002	log odds	0.0206	1.32e-05	FALSE	FALSE	TRUE	0.0606	TRUE
rs6025	1	169519049	Venous thromboembolism	Lung Cancer	T	C	T	C	0.0262	0.022874	1.0904	0.0159	1e-200	70793	1055476	1126269	-0.040793	0.038964	0.29513	29266	56450	85716	log odds	0.002	0.0082	log odds	0.0685	1.14e-05	FALSE	FALSE	TRUE	7.1e-52	TRUE
rs1158867	2	128177377	Venous thromboembolism	Lung Cancer	T	C	T	C	0.58	0.576374	-0.0658	0.0059	7.01e-29	71771	1059740	1131511	-0.000407	0.011844	0.972596	29266	56450	85716	log odds	0.002	0.0003	log odds	0.0685	1.23e-08	FALSE	FALSE	TRUE	0.00208	TRUE
rs13084580	3	39188182	Venous thromboembolism	Lung Cancer	T	C	T	C	0.1077	0.106279	0.0811	0.0095	2.01e-17	71771	1059740	1131511	0.028658	0.018766	0.126738	29266	56450	85716	log odds	0.002	0.0002	log odds	0.0685	2.36e-05	FALSE	FALSE	TRUE	0.12	TRUE
rs9866664	3	90437988	Venous thromboembolism	Lung Cancer	A	G	A	G	0.5128	0.532765	0.0462	0.0063	1.38e-13	70878	1056326	1127204	0.023141	0.013093	0.0771509	29266	56450	85716	log odds	0.002	0.0002	log odds	0.0685	4.05e-05	FALSE	FALSE	TRUE	0.271	TRUE
rs710446	3	186459927	Venous thromboembolism	Lung Cancer	T	C	T	C	0.592	0.596155	-0.0452	0.0059	2.12e-14	71771	1059740	1131511	0.015924	0.011838	0.178562	29266	56450	85716	log odds	0.002	0.0001	log odds	0.0685	1.86e-05	FALSE	FALSE	TRUE	0.17	TRUE
rs2066864	4	155525695	Venous thromboembolism	Lung Cancer	A	G	A	G	0.249	0.243738	0.2095	0.0067	1e-200	71771	1059740	1131511	-0.004394	0.013594	0.746487	29266	56450	85716	log odds	0.002	0.0025	log odds	0.0685	1.08e-06	FALSE	FALSE	TRUE	3.4e-17	TRUE
rs3756011	4	187206249	Venous thromboembolism	Lung Cancer	A	C	A	C	0.4039	0.391108	0.1993	0.006	1e-200	70878	1056326	1127204	0.010519	0.012127	0.385749	29266	56450	85716	log odds	0.002	0.0029	log odds	0.0685	8e-06	FALSE	FALSE	TRUE	1.2e-18	TRUE
rs16867574	5	38708554	Venous thromboembolism	Lung Cancer	T	C	T	C	0.7137	0.705654	-0.0494	0.0065	3.46e-14	70878	1056326	1127204	-0.007553	0.013052	0.562821	29266	56450	85716	log odds	0.002	0.0002	log odds	0.0685	3.6e-06	FALSE	FALSE	TRUE	0.0721	TRUE
rs9390460	6	147694334	Venous thromboembolism	Lung Cancer	T	C	T	C	0.4833	0.47618	-0.0498	0.0059	4.96e-17	71771	1059740	1131511	0.004833	0.011745	0.680738	29266	56450	85716	log odds	0.002	0.0002	log odds	0.0685	1.77e-06	FALSE	FALSE	TRUE	0.032	TRUE
rs6993770	8	106581528	Venous thromboembolism	Lung Cancer	A	T	A	T	0.7239	0.735015	0.0741	0.0066	4.61e-29	71771	1059740	1131511	-0.012272	0.01318	0.351816	29266	56450	85716	log odds	0.002	0.0003	log odds	0.0685	8.9e-06	TRUE	FALSE	TRUE	0.0081	TRUE
rs687289	9	136137106	Venous thromboembolism	Lung Cancer	A	G	A	G	0.3584	0.322348	0.2914	0.006	1e-200	71771	1059740	1131511	-0.024503	0.012319	0.0467015	29266	56450	85716	log odds	0.002	0.0059	log odds	0.0685	4e-05	FALSE	FALSE	TRUE	3.46e-34	TRUE
rs78707713	10	71245276	Venous thromboembolism	Lung Cancer	T	C	T	C	0.8801	0.866476	0.2141	0.0095	1.02e-111	70878	1056326	1127204	-0.01652	0.01788	0.355512	29266	56450	85716	log odds	0.002	0.0015	log odds	0.0685	9.57e-06	FALSE	FALSE	TRUE	9.25e-10	TRUE
rs10886430	10	121010256	Venous thromboembolism	Lung Cancer	A	G	A	G	0.8806	0.872564	-0.1164	0.0096	3.59e-34	70878	1056326	1127204	-0.018077	0.018069	0.31711	29266	56450	85716	log odds	0.002	0.0004	log odds	0.0685	1.1e-05	FALSE	FALSE	TRUE	0.00259	TRUE
rs4755476	11	32980428	Venous thromboembolism	Lung Cancer	T	G	T	G	0.8447	0.842337	0.0507	0.0084	1.5e-09	70878	1056326	1127204	-0.020769	0.01611	0.197328	29266	56450	85716	log odds	0.002	0.0001	log odds	0.0685	1.73e-05	FALSE	FALSE	TRUE	0.302	TRUE
rs174551	11	61573684	Venous thromboembolism	Lung Cancer	T	C	T	C	0.6552	0.665981	0.0679	0.0065	8.66e-26	66870	866589	933459	0.032479	0.01265	0.0102422	29266	56450	85716	log odds	0.002	0.0003	log odds	0.0685	7.15e-05	FALSE	FALSE	TRUE	0.109	TRUE
rs7135039	12	6160614	Venous thromboembolism	Lung Cancer	T	C	T	C	0.3641	0.368849	0.072	0.0061	1.2e-31	71771	1059740	1131511	0.008065	0.012503	0.518896	29266	56450	85716	log odds	0.002	0.0004	log odds	0.0685	4.6e-06	FALSE	FALSE	TRUE	0.00336	TRUE
rs2851436	12	123667354	Venous thromboembolism	Lung Cancer	T	G	T	G	0.7941	0.778311	0.0471	0.0074	1.78e-10	71771	1059740	1131511	0.021726	0.014389	0.131075	29266	56450	85716	log odds	0.002	0.0001	log odds	0.0685	2.48e-05	FALSE	FALSE	TRUE	0.339	TRUE
rs3211752	13	113787459	Venous thromboembolism	Lung Cancer	A	G	A	G	0.5191	0.532582	-0.0515	0.0061	3.92e-17	70878	1056326	1127204	0.003635	0.013219	0.783319	29266	56450	85716	log odds	0.002	0.0002	log odds	0.0685	1e-06	FALSE	FALSE	TRUE	0.0227	TRUE
rs61990092	14	92289301	Venous thromboembolism	Lung Cancer	T	C	T	C	0.3311	0.350188	0.0588	0.0062	3.73e-21	70878	1056326	1127204	0.005167	0.012324	0.675033	29266	56450	85716	log odds	0.002	0.0002	log odds	0.0685	1.85e-06	FALSE	FALSE	TRUE	0.0164	TRUE
rs62044142	16	81868968	Venous thromboembolism	Lung Cancer	A	C	A	C	0.8573	0.866605	-0.0957	0.0101	3.62e-21	51926	644580	696506	-0.016054	0.017216	0.351073	29266	56450	85716	log odds	0.002	0.0003	log odds	0.0685	9.03e-06	FALSE	FALSE	TRUE	0.0106	TRUE
rs4790311	17	1979188	Venous thromboembolism	Lung Cancer	T	C	T	C	0.3974	0.395444	-0.0475	0.006	3.19e-15	70878	1056326	1127204	0.005099	0.01194	0.669372	29266	56450	85716	log odds	0.002	0.0002	log odds	0.0685	1.89e-06	FALSE	FALSE	TRUE	0.0479	TRUE
rs8109681	19	10738836	Venous thromboembolism	Lung Cancer	A	G	A	G	0.2133	0.207552	-0.1137	0.0073	9.19e-55	71771	1059740	1131511	-0.031402	0.01435	0.0286466	29266	56450	85716	log odds	0.002	0.0007	log odds	0.0685	4.95e-05	FALSE	FALSE	TRUE	0.00122	TRUE
rs1654425	19	55538980	Venous thromboembolism	Lung Cancer	T	C	T	C	0.1551	0.163523	-0.0847	0.0084	7.33e-24	71771	1059740	1131511	0.011397	0.016271	0.483634	29266	56450	85716	log odds	0.002	0.0003	log odds	0.0685	5.39e-06	FALSE	FALSE	TRUE	0.0114	TRUE
rs117390891	20	23168526	Venous thromboembolism	Lung Cancer	T	G	T	G	0.153	0.14906	-0.0765	0.0084	1.24e-19	70878	1056326	1127204	-0.000539	0.016064	0.973211	29266	56450	85716	log odds	0.002	0.0002	log odds	0.0685	1.12e-08	FALSE	FALSE	TRUE	0.00905	TRUE
rs6087685	20	33777612	Venous thromboembolism	Lung Cancer	C	G	C	G	0.2976	0.293629	0.112	0.0064	9.06e-68	71771	1059740	1131511	-0.0067	0.012788	0.600316	29266	56450	85716	log odds	0.002	0.0008	log odds	0.0685	2.83e-06	TRUE	FALSE	TRUE	4.49e-06	TRUE
rs9611844	22	43115776	Venous thromboembolism	Lung Cancer	C	G	C	G	0.118	0.135137	0.0757	0.0091	7.94e-17	70878	1056326	1127204	-0.026795	0.017866	0.133682	29266	56450	85716	log odds	0.002	0.0002	log odds	0.0685	2.56e-05	TRUE	FALSE	TRUE	0.148	TRUE
rs6025	1	169519049	Venous thromboembolism	Ovarian cancer	T	C	T	C	0.0262	0.0213	1.0904	0.0159	1e-200	70793	1055476	1126269	-0.02626	0.04382	0.549	25509	40941	66450	log odds	0.002	0.0082	log odds	0.0163	4.41e-06	FALSE	FALSE	TRUE	1.19e-45	TRUE
rs2842700	1	207282149	Venous thromboembolism	Ovarian cancer	A	C	A	C	0.0575	0.05099	0.1171	0.013	2.5e-19	70878	1056326	1127204	-0.002961	0.02988	0.9211	25509	40941	66450	log odds	0.002	0.0002	log odds	0.0163	1.29e-07	FALSE	FALSE	TRUE	0.0198	TRUE
rs1867312	2	68619981	Venous thromboembolism	Ovarian cancer	A	C	A	C	0.56	0.5551	-0.0534	0.0059	2.42e-19	71771	1059740	1131511	-0.01085	0.01369	0.4279	25509	40941	66450	log odds	0.002	0.0002	log odds	0.0163	8.83e-06	FALSE	FALSE	TRUE	0.0632	TRUE
rs1158867	2	128177377	Venous thromboembolism	Ovarian cancer	T	C	T	C	0.58	0.573	-0.0658	0.0059	7.01e-29	71771	1059740	1131511	0.01141	0.01341	0.3948	25509	40941	66450	log odds	0.002	0.0003	log odds	0.0163	9.69e-06	FALSE	FALSE	TRUE	0.0183	TRUE
rs13084580	3	39188182	Venous thromboembolism	Ovarian cancer	T	C	T	C	0.1077	0.1133	0.0811	0.0095	2.01e-17	71771	1059740	1131511	0.01588	0.022	0.4705	25509	40941	66450	log odds	0.002	0.0002	log odds	0.0163	7.67e-06	FALSE	FALSE	TRUE	0.0774	TRUE
rs9866664	3	90437988	Venous thromboembolism	Ovarian cancer	A	G	A	G	0.5128	0.5143	0.0462	0.0063	1.38e-13	70878	1056326	1127204	0.01722	0.01326	0.1941	25509	40941	66450	log odds	0.002	0.0002	log odds	0.0163	2.25e-05	FALSE	FALSE	TRUE	0.203	TRUE
rs710446	3	186459927	Venous thromboembolism	Ovarian cancer	T	C	T	C	0.592	0.5927	-0.0452	0.0059	2.12e-14	71771	1059740	1131511	-0.01319	0.0136	0.3319	25509	40941	66450	log odds	0.002	0.0001	log odds	0.0163	1.28e-05	FALSE	FALSE	TRUE	0.166	TRUE
rs2066864	4	155525695	Venous thromboembolism	Ovarian cancer	A	G	A	G	0.249	0.2346	0.2095	0.0067	1e-200	71771	1059740	1131511	0.009595	0.01587	0.5455	25509	40941	66450	log odds	0.002	0.0025	log odds	0.0163	5.02e-06	FALSE	FALSE	TRUE	3.35e-14	TRUE
rs3756011	4	187206249	Venous thromboembolism	Ovarian cancer	A	C	A	C	0.4039	0.4029	0.1993	0.006	1e-200	70878	1056326	1127204	0.02213	0.01356	0.1026	25509	40941	66450	log odds	0.002	0.0029	log odds	0.0163	3.58e-05	FALSE	FALSE	TRUE	2.39e-14	TRUE
rs16867574	5	38708554	Venous thromboembolism	Ovarian cancer	T	C	T	C	0.7137	0.7146	-0.0494	0.0065	3.46e-14	70878	1056326	1127204	0.02075	0.01497	0.1656	25509	40941	66450	log odds	0.002	0.0002	log odds	0.0163	2.68e-05	FALSE	FALSE	TRUE	0.256	TRUE
rs9390460	6	147694334	Venous thromboembolism	Ovarian cancer	T	C	T	C	0.4833	0.4753	-0.0498	0.0059	4.96e-17	71771	1059740	1131511	0.0235	0.01371	0.0865805	25509	40941	66450	log odds	0.002	0.0002	log odds	0.0163	4.18e-05	FALSE	FALSE	TRUE	0.247	TRUE
rs2726950	8	27806764	Venous thromboembolism	Ovarian cancer	A	G	A	G	0.6917	0.6685	-0.0589	0.0064	3.53e-20	70878	1056326	1127204	0.007238	0.01449	0.6175	25509	40941	66450	log odds	0.002	0.0002	log odds	0.0163	3.53e-06	FALSE	FALSE	TRUE	0.0367	TRUE
rs6993770	8	106581528	Venous thromboembolism	Ovarian cancer	A	T	A	T	0.7239	0.7148	0.0741	0.0066	4.61e-29	71771	1059740	1131511	0.004534	0.01493	0.7613	25509	40941	66450	log odds	0.002	0.0003	log odds	0.0163	1.27e-06	TRUE	FALSE	TRUE	0.00619	TRUE
rs687289	9	136137106	Venous thromboembolism	Ovarian cancer	A	G	A	G	0.3584	0.3441	0.2914	0.006	1e-200	71771	1059740	1131511	0.07263	0.01387	1.62099e-07	25509	40941	66450	log odds	0.002	0.0059	log odds	0.0163	0.000359	FALSE	FALSE	TRUE	2.75e-20	TRUE
rs78707713	10	71245276	Venous thromboembolism	Ovarian cancer	T	C	T	C	0.8801	0.8817	0.2141	0.0095	1.02e-111	70878	1056326	1127204	0.02595	0.02009	0.1963	25509	40941	66450	log odds	0.002	0.0015	log odds	0.0163	2.15e-05	FALSE	FALSE	TRUE	6.65e-08	TRUE
rs10886430	10	121010256	Venous thromboembolism	Ovarian cancer	A	G	A	G	0.8806	0.8766	-0.1164	0.0096	3.59e-34	70878	1056326	1127204	0.006694	0.02158	0.756401	25509	40941	66450	log odds	0.002	0.0004	log odds	0.0163	1.48e-06	FALSE	FALSE	TRUE	0.00184	TRUE
rs4755476	11	32980428	Venous thromboembolism	Ovarian cancer	T	G	T	G	0.8447	0.8396	0.0507	0.0084	1.5e-09	70878	1056326	1127204	0.02287	0.01827	0.2107	25509	40941	66450	log odds	0.002	0.0001	log odds	0.0163	2.15e-05	FALSE	FALSE	TRUE	0.381	TRUE
rs174551	11	61573684	Venous thromboembolism	Ovarian cancer	T	C	T	C	0.6552	0.6674	0.0679	0.0065	8.66e-26	66870	866589	933459	-0.02711	0.01407	0.0539498	25509	40941	66450	log odds	0.002	0.0003	log odds	0.0163	4.94e-05	FALSE	FALSE	TRUE	0.0879	TRUE
rs3211752	13	113787459	Venous thromboembolism	Ovarian cancer	A	G	A	G	0.5191	0.4928	-0.0515	0.0061	3.92e-17	70878	1056326	1127204	0.01504	0.01407	0.2853	25509	40941	66450	log odds	0.002	0.0002	log odds	0.0163	1.72e-05	FALSE	FALSE	TRUE	0.109	TRUE
rs8004077	14	58846731	Venous thromboembolism	Ovarian cancer	A	G	A	G	0.7356	0.747	0.0434	0.0068	1.32e-10	71771	1059740	1131511	0.01558	0.01543	0.3128	25509	40941	66450	log odds	0.002	0.0001	log odds	0.0163	1.4e-05	FALSE	FALSE	TRUE	0.276	TRUE
rs61990092	14	92289301	Venous thromboembolism	Ovarian cancer	T	C	T	C	0.3311	0.323	0.0588	0.0062	3.73e-21	70878	1056326	1127204	0.01437	0.01428	0.3143	25509	40941	66450	log odds	0.002	0.0002	log odds	0.0163	1.37e-05	FALSE	FALSE	TRUE	0.0657	TRUE
rs62044142	16	81868968	Venous thromboembolism	Ovarian cancer	A	C	A	C	0.8573	0.8659	-0.0957	0.0101	3.62e-21	51926	644580	696506	-0.004503	0.01921	0.8147	25509	40941	66450	log odds	0.002	0.0003	log odds	0.0163	7.15e-07	FALSE	FALSE	TRUE	0.00688	TRUE
rs4790311	17	1979188	Venous thromboembolism	Ovarian cancer	T	C	T	C	0.3974	0.3925	-0.0475	0.006	3.19e-15	70878	1056326	1127204	0.019	0.01392	0.1723	25509	40941	66450	log odds	0.002	0.0002	log odds	0.0163	2.61e-05	FALSE	FALSE	TRUE	0.219	TRUE
rs8109681	19	10738836	Venous thromboembolism	Ovarian cancer	A	G	A	G	0.2133	0.199	-0.1137	0.0073	9.19e-55	71771	1059740	1131511	0.02971	0.01659	0.07322	25509	40941	66450	log odds	0.002	0.0007	log odds	0.0163	4.25e-05	FALSE	FALSE	TRUE	0.00217	TRUE
rs1654425	19	55538980	Venous thromboembolism	Ovarian cancer	T	C	T	C	0.1551	0.1482	-0.0847	0.0084	7.33e-24	71771	1059740	1131511	-0.02098	0.01857	0.2587	25509	40941	66450	log odds	0.002	0.0003	log odds	0.0163	1.7e-05	FALSE	FALSE	TRUE	0.0409	TRUE
rs117390891	20	23168526	Venous thromboembolism	Ovarian cancer	T	G	T	G	0.153	0.1538	-0.0765	0.0084	1.24e-19	70878	1056326	1127204	0.02808	0.01841	0.1273	25509	40941	66450	log odds	0.002	0.0002	log odds	0.0163	3.1e-05	FALSE	FALSE	TRUE	0.124	TRUE
rs6087685	20	33777612	Venous thromboembolism	Ovarian cancer	C	G	C	G	0.2976	0.2806	0.112	0.0064	9.06e-68	71771	1059740	1131511	0.007632	0.01459	0.6009	25509	40941	66450	log odds	0.002	0.0008	log odds	0.0163	3.57e-06	TRUE	FALSE	TRUE	2.7e-05	TRUE
rs9611844	22	43115776	Venous thromboembolism	Ovarian cancer	C	G	C	G	0.118	0.1258	0.0757	0.0091	7.94e-17	70878	1056326	1127204	-0.02447	0.02028	0.2276	25509	40941	66450	log odds	0.002	0.0002	log odds	0.0163	2.02e-05	TRUE	FALSE	TRUE	0.154	TRUE
rs6025	1	169519049	Venous thromboembolism	Kidney Cancer	T	C	T	C	0.0262	0.0274	1.0904	0.0159	1e-200	70793	1055476	1126269	0.0013	0.0583	0.9828	10784	20406	31190	log odds	0.002	0.0082	log odds	0.0196	1.37e-08	FALSE	FALSE	TRUE	9.58e-25	TRUE
rs2842700	1	207282149	Venous thromboembolism	Kidney Cancer	A	C	A	C	0.0575	0.061	0.1171	0.013	2.5e-19	70878	1056326	1127204	0.0148	0.0381	0.6974	10784	20406	31190	log odds	0.002	0.0002	log odds	0.0196	3.8e-06	FALSE	FALSE	TRUE	0.141	TRUE
rs1867312	2	68619981	Venous thromboembolism	Kidney Cancer	A	C	A	C	0.56	0.564	-0.0534	0.0059	2.42e-19	71771	1059740	1131511	0	0.0182	0.9988	10784	20406	31190	log odds	0.002	0.0002	log odds	0.0196	0	FALSE	FALSE	TRUE	0.0988	TRUE
rs1158867	2	128177377	Venous thromboembolism	Kidney Cancer	T	C	T	C	0.58	0.5811	-0.0658	0.0059	7.01e-29	71771	1059740	1131511	0.0089	0.0183	0.6252	10784	20406	31190	log odds	0.002	0.0003	log odds	0.0196	5.86e-06	FALSE	FALSE	TRUE	0.0803	TRUE
rs13084580	3	39188182	Venous thromboembolism	Kidney Cancer	T	C	T	C	0.1077	0.1133	0.0811	0.0095	2.01e-17	71771	1059740	1131511	0.0338	0.0285	0.2358	10784	20406	31190	log odds	0.002	0.0002	log odds	0.0196	3.46e-05	FALSE	FALSE	TRUE	0.369	TRUE
rs9866664	3	90437988	Venous thromboembolism	Kidney Cancer	A	G	A	G	0.5128	0.5451	0.0462	0.0063	1.38e-13	70878	1056326	1127204	-0.072	0.0232	0.001907	10784	20406	31190	log odds	0.002	0.0002	log odds	0.0196	0.00039	FALSE	FALSE	FALSE	0.428	FALSE
rs710446	3	186459927	Venous thromboembolism	Kidney Cancer	T	C	T	C	0.592	0.5863	-0.0452	0.0059	2.12e-14	71771	1059740	1131511	0.0071	0.0183	0.697	10784	20406	31190	log odds	0.002	0.0001	log odds	0.0196	3.72e-06	FALSE	FALSE	TRUE	0.244	TRUE
rs2066864	4	155525695	Venous thromboembolism	Kidney Cancer	A	G	A	G	0.249	0.2424	0.2095	0.0067	1e-200	71771	1059740	1131511	-0.0211	0.021	0.3152	10784	20406	31190	log odds	0.002	0.0025	log odds	0.0196	2.49e-05	FALSE	FALSE	TRUE	4.24e-07	TRUE
rs3756011	4	187206249	Venous thromboembolism	Kidney Cancer	A	C	A	C	0.4039	0.3956	0.1993	0.006	1e-200	70878	1056326	1127204	0.0352	0.0189	0.06252	10784	20406	31190	log odds	0.002	0.0029	log odds	0.0196	8.98e-05	FALSE	FALSE	TRUE	5.5e-07	TRUE
rs16867574	5	38708554	Venous thromboembolism	Kidney Cancer	T	C	T	C	0.7137	0.7156	-0.0494	0.0065	3.46e-14	70878	1056326	1127204	0.0184	0.0202	0.3636	10784	20406	31190	log odds	0.002	0.0002	log odds	0.0196	2.1e-05	FALSE	FALSE	TRUE	0.383	TRUE
rs9390460	6	147694334	Venous thromboembolism	Kidney Cancer	T	C	T	C	0.4833	0.4785	-0.0498	0.0059	4.96e-17	71771	1059740	1131511	-0.0017	0.0182	0.9271	10784	20406	31190	log odds	0.002	0.0002	log odds	0.0196	2.19e-07	FALSE	FALSE	TRUE	0.134	TRUE
rs2726950	8	27806764	Venous thromboembolism	Kidney Cancer	A	G	A	G	0.6917	0.6995	-0.0589	0.0064	3.53e-20	70878	1056326	1127204	-0.0034	0.0198	0.862	10784	20406	31190	log odds	0.002	0.0002	log odds	0.0196	7.38e-07	FALSE	FALSE	TRUE	0.111	TRUE
rs6993770	8	106581528	Venous thromboembolism	Kidney Cancer	A	T	A	T	0.7239	0.7273	0.0741	0.0066	4.61e-29	71771	1059740	1131511	-0.0278	0.0205	0.1758	10784	20406	31190	log odds	0.002	0.0003	log odds	0.0196	4.64e-05	TRUE	FALSE	TRUE	0.195	TRUE
rs687289	9	136137106	Venous thromboembolism	Kidney Cancer	A	G	A	G	0.3584	0.3642	0.2914	0.006	1e-200	71771	1059740	1131511	-0.0371	0.0187	0.04701	10784	20406	31190	log odds	0.002	0.0059	log odds	0.0196	9.72e-05	FALSE	FALSE	TRUE	4.04e-14	TRUE
rs78707713	10	71245276	Venous thromboembolism	Kidney Cancer	T	C	T	C	0.8801	0.8743	0.2141	0.0095	1.02e-111	70878	1056326	1127204	0.015	0.0282	0.5935	10784	20406	31190	log odds	0.002	0.0015	log odds	0.0196	7.54e-06	FALSE	FALSE	TRUE	5.37e-05	TRUE
rs10886430	10	121010256	Venous thromboembolism	Kidney Cancer	A	G	A	G	0.8806	0.8795	-0.1164	0.0096	3.59e-34	70878	1056326	1127204	0.0396	0.0284	0.164	10784	20406	31190	log odds	0.002	0.0004	log odds	0.0196	5.1e-05	FALSE	FALSE	TRUE	0.124	TRUE
rs4755476	11	32980428	Venous thromboembolism	Kidney Cancer	T	G	T	G	0.8447	0.8482	0.0507	0.0084	1.5e-09	70878	1056326	1127204	0.0279	0.0252	0.2682	10784	20406	31190	log odds	0.002	0.0001	log odds	0.0196	3.07e-05	FALSE	FALSE	TRUE	0.604	TRUE
rs174551	11	61573684	Venous thromboembolism	Kidney Cancer	T	C	T	C	0.6552	0.6839	0.0679	0.0065	8.66e-26	66870	866589	933459	0.0329	0.0197	0.09476	10784	20406	31190	log odds	0.002	0.0003	log odds	0.0196	7.14e-05	FALSE	FALSE	TRUE	0.292	TRUE
rs7135039	12	6160614	Venous thromboembolism	Kidney Cancer	T	C	T	C	0.3641	0.3594	0.072	0.0061	1.2e-31	71771	1059740	1131511	-0.005	0.0193	0.7934	10784	20406	31190	log odds	0.002	0.0004	log odds	0.0196	1.75e-06	FALSE	FALSE	TRUE	0.0447	TRUE
rs2851436	12	123667354	Venous thromboembolism	Kidney Cancer	T	G	T	G	0.7941	0.7854	0.0471	0.0074	1.78e-10	71771	1059740	1131511	-0.0457	0.0224	0.04074	10784	20406	31190	log odds	0.002	0.0001	log odds	0.0196	0.000106	FALSE	FALSE	TRUE	0.981	TRUE
rs3211752	13	113787459	Venous thromboembolism	Kidney Cancer	A	G	A	G	0.5191	0.511	-0.0515	0.0061	3.92e-17	70878	1056326	1127204	0.0166	0.0201	0.41	10784	20406	31190	log odds	0.002	0.0002	log odds	0.0196	2.09e-05	FALSE	FALSE	TRUE	0.278	TRUE
rs8004077	14	58846731	Venous thromboembolism	Kidney Cancer	A	G	A	G	0.7356	0.7545	0.0434	0.0068	1.32e-10	71771	1059740	1131511	-0.0384	0.0212	0.07054	10784	20406	31190	log odds	0.002	0.0001	log odds	0.0196	8.25e-05	FALSE	FALSE	TRUE	0.867	TRUE
rs61990092	14	92289301	Venous thromboembolism	Kidney Cancer	T	C	T	C	0.3311	0.3315	0.0588	0.0062	3.73e-21	70878	1056326	1127204	0.0255	0.0192	0.1836	10784	20406	31190	log odds	0.002	0.0002	log odds	0.0196	4.37e-05	FALSE	FALSE	TRUE	0.329	TRUE
rs62044142	16	81868968	Venous thromboembolism	Kidney Cancer	A	C	A	C	0.8573	0.8594	-0.0957	0.0101	3.62e-21	51926	644580	696506	-0.0319	0.027	0.2375	10784	20406	31190	log odds	0.002	0.0003	log odds	0.0196	3.71e-05	FALSE	FALSE	TRUE	0.172	TRUE
rs4790311	17	1979188	Venous thromboembolism	Kidney Cancer	T	C	T	C	0.3974	0.3956	-0.0475	0.006	3.19e-15	70878	1056326	1127204	-0.0063	0.0185	0.7332	10784	20406	31190	log odds	0.002	0.0002	log odds	0.0196	2.89e-06	FALSE	FALSE	TRUE	0.209	TRUE
rs8109681	19	10738836	Venous thromboembolism	Kidney Cancer	A	G	A	G	0.2133	0.2145	-0.1137	0.0073	9.19e-55	71771	1059740	1131511	0.032	0.022	0.146	10784	20406	31190	log odds	0.002	0.0007	log odds	0.0196	5.21e-05	FALSE	FALSE	TRUE	0.0365	TRUE
rs1654425	19	55538980	Venous thromboembolism	Kidney Cancer	T	C	T	C	0.1551	0.1644	-0.0847	0.0084	7.33e-24	71771	1059740	1131511	0.0053	0.0252	0.8337	10784	20406	31190	log odds	0.002	0.0003	log odds	0.0196	1.17e-06	FALSE	FALSE	TRUE	0.0733	TRUE
rs117390891	20	23168526	Venous thromboembolism	Kidney Cancer	T	G	T	G	0.153	0.1663	-0.0765	0.0084	1.24e-19	70878	1056326	1127204	0.0335	0.0247	0.1739	10784	20406	31190	log odds	0.002	0.0002	log odds	0.0196	4.69e-05	FALSE	FALSE	TRUE	0.345	TRUE
rs6087685	20	33777612	Venous thromboembolism	Kidney Cancer	C	G	C	G	0.2976	0.2878	0.112	0.0064	9.06e-68	71771	1059740	1131511	0.0061	0.0198	0.7581	10784	20406	31190	log odds	0.002	0.0008	log odds	0.0196	2.32e-06	TRUE	FALSE	TRUE	0.00259	TRUE
rs9611844	22	43115776	Venous thromboembolism	Kidney Cancer	C	G	C	G	0.118	0.1294	0.0757	0.0091	7.94e-17	70878	1056326	1127204	-0.0051	0.0273	0.8519	10784	20406	31190	log odds	0.002	0.0002	log odds	0.0196	8.92e-07	TRUE	FALSE	TRUE	0.158	TRUE
rs6025	1	169519049	Venous thromboembolism	Oesophageal cancer	T	C	T	C	0.0262	0.0262	1.0904	0.0159	1e-200	70793	1055476	1126269	-0.0219	0.0898	0.8073	4112	17159	21271	log odds	0.002	0.0082	log odds	0.0078	3.73e-06	FALSE	FALSE	TRUE	1.41e-12	TRUE
rs2842700	1	207282149	Venous thromboembolism	Oesophageal cancer	A	C	A	C	0.0575	0.0575	0.1171	0.013	2.5e-19	70878	1056326	1127204	-0.0447	0.0653	0.4934	4112	17159	21271	log odds	0.002	0.0002	log odds	0.0078	3.32e-05	FALSE	FALSE	TRUE	0.464	TRUE
rs1867312	2	68619981	Venous thromboembolism	Oesophageal cancer	A	C	A	C	0.56	0.56	-0.0534	0.0059	2.42e-19	71771	1059740	1131511	-0.0015	0.0273	0.9567	4112	17159	21271	log odds	0.002	0.0002	log odds	0.0078	1.69e-07	FALSE	FALSE	TRUE	0.259	TRUE
rs1158867	2	128177377	Venous thromboembolism	Oesophageal cancer	T	C	T	C	0.58	0.58	-0.0658	0.0059	7.01e-29	71771	1059740	1131511	0.0052	0.0276	0.8513	4112	17159	21271	log odds	0.002	0.0003	log odds	0.0078	2e-06	FALSE	FALSE	TRUE	0.19	TRUE
rs13084580	3	39188182	Venous thromboembolism	Oesophageal cancer	T	C	T	C	0.1077	0.1077	0.0811	0.0095	2.01e-17	71771	1059740	1131511	-0.0095	0.0437	0.8278	4112	17159	21271	log odds	0.002	0.0002	log odds	0.0078	2.64e-06	FALSE	FALSE	TRUE	0.332	TRUE
rs9866664	3	90437988	Venous thromboembolism	Oesophageal cancer	A	G	A	G	0.5128	0.5128	0.0462	0.0063	1.38e-13	70878	1056326	1127204	0.0065	0.0303	0.8304	4112	17159	21271	log odds	0.002	0.0002	log odds	0.0078	3.21e-06	FALSE	FALSE	TRUE	0.385	TRUE
rs710446	3	186459927	Venous thromboembolism	Oesophageal cancer	T	C	T	C	0.592	0.592	-0.0452	0.0059	2.12e-14	71771	1059740	1131511	0.0215	0.0274	0.432	4112	17159	21271	log odds	0.002	0.0001	log odds	0.0078	3.4e-05	FALSE	FALSE	TRUE	0.61	TRUE
rs2066864	4	155525695	Venous thromboembolism	Oesophageal cancer	A	G	A	G	0.249	0.249	0.2095	0.0067	1e-200	71771	1059740	1131511	0.0083	0.0316	0.7929	4112	17159	21271	log odds	0.002	0.0025	log odds	0.0078	3.91e-06	FALSE	FALSE	TRUE	0.000146	TRUE
rs3756011	4	187206249	Venous thromboembolism	Oesophageal cancer	A	C	A	C	0.4039	0.4039	0.1993	0.006	1e-200	70878	1056326	1127204	0.0216	0.0278	0.4357	4112	17159	21271	log odds	0.002	0.0029	log odds	0.0078	3.41e-05	FALSE	FALSE	TRUE	0.000137	TRUE
rs16867574	5	38708554	Venous thromboembolism	Oesophageal cancer	T	C	T	C	0.7137	0.7137	-0.0494	0.0065	3.46e-14	70878	1056326	1127204	0.0279	0.0304	0.3584	4112	17159	21271	log odds	0.002	0.0002	log odds	0.0078	4.85e-05	FALSE	FALSE	TRUE	0.671	TRUE
rs9390460	6	147694334	Venous thromboembolism	Oesophageal cancer	T	C	T	C	0.4833	0.4833	-0.0498	0.0059	4.96e-17	71771	1059740	1131511	-0.0054	0.0274	0.8451	4112	17159	21271	log odds	0.002	0.0002	log odds	0.0078	2.21e-06	FALSE	FALSE	TRUE	0.331	TRUE
rs2726950	8	27806764	Venous thromboembolism	Oesophageal cancer	A	G	A	G	0.6917	0.6917	-0.0589	0.0064	3.53e-20	70878	1056326	1127204	0.0227	0.0298	0.4456	4112	17159	21271	log odds	0.002	0.0002	log odds	0.0078	3.35e-05	FALSE	FALSE	TRUE	0.465	TRUE
rs6993770	8	106581528	Venous thromboembolism	Oesophageal cancer	A	T	A	T	0.7239	0.7239	0.0741	0.0066	4.61e-29	71771	1059740	1131511	0.007	0.0307	0.8194	4112	17159	21271	log odds	0.002	0.0003	log odds	0.0078	2.98e-06	TRUE	TRUE	TRUE	0.188	TRUE
rs687289	9	136137106	Venous thromboembolism	Oesophageal cancer	A	G	A	G	0.3584	0.3584	0.2914	0.006	1e-200	71771	1059740	1131511	-0.0392	0.0288	0.1736	4112	17159	21271	log odds	0.002	0.0059	log odds	0.0078	0.000108	FALSE	FALSE	TRUE	1.31e-07	TRUE
rs78707713	10	71245276	Venous thromboembolism	Oesophageal cancer	T	C	T	C	0.8801	0.8801	0.2141	0.0095	1.02e-111	70878	1056326	1127204	0.0209	0.0426	0.6242	4112	17159	21271	log odds	0.002	0.0015	log odds	0.0078	1.41e-05	FALSE	FALSE	TRUE	0.00573	TRUE
rs10886430	10	121010256	Venous thromboembolism	Oesophageal cancer	A	G	A	G	0.8806	0.8806	-0.1164	0.0096	3.59e-34	70878	1056326	1127204	0.0029	0.0448	0.9487	4112	17159	21271	log odds	0.002	0.0004	log odds	0.0078	2.69e-07	FALSE	FALSE	TRUE	0.108	TRUE
rs4755476	11	32980428	Venous thromboembolism	Oesophageal cancer	T	G	T	G	0.8447	0.8447	0.0507	0.0084	1.5e-09	70878	1056326	1127204	0.0252	0.0382	0.5097	4112	17159	21271	log odds	0.002	0.0001	log odds	0.0078	2.54e-05	FALSE	FALSE	TRUE	0.686	TRUE
rs174551	11	61573684	Venous thromboembolism	Oesophageal cancer	T	C	T	C	0.6552	0.6552	0.0679	0.0065	8.66e-26	66870	866589	933459	-0.0212	0.029	0.4649	4112	17159	21271	log odds	0.002	0.0003	log odds	0.0078	3.08e-05	FALSE	FALSE	TRUE	0.331	TRUE
rs7135039	12	6160614	Venous thromboembolism	Oesophageal cancer	T	C	T	C	0.3641	0.3641	0.072	0.0061	1.2e-31	71771	1059740	1131511	0.0219	0.0289	0.448	4112	17159	21271	log odds	0.002	0.0004	log odds	0.0078	3.37e-05	FALSE	FALSE	TRUE	0.291	TRUE
rs2851436	12	123667354	Venous thromboembolism	Oesophageal cancer	T	G	T	G	0.7941	0.7941	0.0471	0.0074	1.78e-10	71771	1059740	1131511	-0.0574	0.0335	0.0869	4112	17159	21271	log odds	0.002	0.0001	log odds	0.0078	0.000163	FALSE	FALSE	FALSE	0.858	FALSE
rs3211752	13	113787459	Venous thromboembolism	Oesophageal cancer	A	G	A	G	0.5191	0.5191	-0.0515	0.0061	3.92e-17	70878	1056326	1127204	0.0113	0.0338	0.7376	4112	17159	21271	log odds	0.002	0.0002	log odds	0.0078	9.69e-06	FALSE	FALSE	TRUE	0.379	TRUE
rs8004077	14	58846731	Venous thromboembolism	Oesophageal cancer	A	G	A	G	0.7356	0.7356	0.0434	0.0068	1.32e-10	71771	1059740	1131511	-0.0285	0.0313	0.3621	4112	17159	21271	log odds	0.002	0.0001	log odds	0.0078	4.79e-05	FALSE	FALSE	TRUE	0.772	TRUE
rs61990092	14	92289301	Venous thromboembolism	Oesophageal cancer	T	C	T	C	0.3311	0.3311	0.0588	0.0062	3.73e-21	70878	1056326	1127204	-0.0194	0.029	0.5047	4112	17159	21271	log odds	0.002	0.0002	log odds	0.0078	2.54e-05	FALSE	FALSE	TRUE	0.417	TRUE
rs62044142	16	81868968	Venous thromboembolism	Oesophageal cancer	A	C	A	C	0.8573	0.8573	-0.0957	0.0101	3.62e-21	51926	644580	696506	0.0758	0.0403	0.06006	4112	17159	21271	log odds	0.002	0.0003	log odds	0.0078	0.000216	FALSE	FALSE	TRUE	0.77	TRUE
rs4790311	17	1979188	Venous thromboembolism	Oesophageal cancer	T	C	T	C	0.3974	0.3974	-0.0475	0.006	3.19e-15	70878	1056326	1127204	0.0267	0.0276	0.3337	4112	17159	21271	log odds	0.002	0.0002	log odds	0.0078	5.18e-05	FALSE	FALSE	TRUE	0.655	TRUE
rs8109681	19	10738836	Venous thromboembolism	Oesophageal cancer	A	G	A	G	0.2133	0.2133	-0.1137	0.0073	9.19e-55	71771	1059740	1131511	-0.0319	0.0334	0.3397	4112	17159	21271	log odds	0.002	0.0007	log odds	0.0078	5.21e-05	FALSE	FALSE	TRUE	0.141	TRUE
rs1654425	19	55538980	Venous thromboembolism	Oesophageal cancer	T	C	T	C	0.1551	0.1551	-0.0847	0.0084	7.33e-24	71771	1059740	1131511	-0.0346	0.038	0.362	4112	17159	21271	log odds	0.002	0.0003	log odds	0.0078	4.79e-05	FALSE	FALSE	TRUE	0.426	TRUE
rs117390891	20	23168526	Venous thromboembolism	Oesophageal cancer	T	G	T	G	0.153	0.153	-0.0765	0.0084	1.24e-19	70878	1056326	1127204	-0.0296	0.0386	0.4431	4112	17159	21271	log odds	0.002	0.0002	log odds	0.0078	3.46e-05	FALSE	FALSE	TRUE	0.459	TRUE
rs6087685	20	33777612	Venous thromboembolism	Oesophageal cancer	C	G	C	G	0.2976	0.2976	0.112	0.0064	9.06e-68	71771	1059740	1131511	0.0105	0.0302	0.7286	4112	17159	21271	log odds	0.002	0.0008	log odds	0.0078	7e-06	TRUE	TRUE	TRUE	0.0423	TRUE
rs9611844	22	43115776	Venous thromboembolism	Oesophageal cancer	C	G	C	G	0.118	0.118	0.0757	0.0091	7.94e-17	70878	1056326	1127204	-0.0171	0.0421	0.6847	4112	17159	21271	log odds	0.002	0.0002	log odds	0.0078	9.27e-06	TRUE	TRUE	TRUE	0.409	TRUE
rs6025	1	169519049	Venous thromboembolism	Pancreatic cancer	T	C	T	C	0.0262	0.0316896	1.0904	0.0159	1e-200	70793	1055476	1126269	0.0763127	0.0737507	0.305	9055	7203	16258	log odds	0.002	0.0082	log odds	0.0231	5.22e-05	FALSE	FALSE	TRUE	3.07e-13	TRUE
rs2842700	1	207282149	Venous thromboembolism	Pancreatic cancer	A	C	A	C	0.0575	0.0623406	0.1171	0.013	2.5e-19	70878	1056326	1127204	-0.00692392	0.0447534	0.8861	9055	7203	16258	log odds	0.002	0.0002	log odds	0.0231	8.55e-07	FALSE	FALSE	TRUE	0.222	TRUE
rs1867312	2	68619981	Venous thromboembolism	Pancreatic cancer	A	C	A	C	0.56	0.572959	-0.0534	0.0059	2.42e-19	71771	1059740	1131511	0.0271657	0.0227645	0.235	9055	7203	16258	log odds	0.002	0.0002	log odds	0.0231	5.5e-05	FALSE	FALSE	TRUE	0.531	TRUE
rs1158867	2	128177377	Venous thromboembolism	Pancreatic cancer	T	C	T	C	0.58	0.567787	-0.0658	0.0059	7.01e-29	71771	1059740	1131511	0.0222456	0.0226314	0.3306	9055	7203	16258	log odds	0.002	0.0003	log odds	0.0231	3.7e-05	FALSE	FALSE	TRUE	0.304	TRUE
rs13084580	3	39188182	Venous thromboembolism	Pancreatic cancer	T	C	T	C	0.1077	0.113343	0.0811	0.0095	2.01e-17	71771	1059740	1131511	0.0107421	0.0338829	0.764	9055	7203	16258	log odds	0.002	0.0002	log odds	0.0231	3.51e-06	FALSE	FALSE	TRUE	0.298	TRUE
rs9866664	3	90437988	Venous thromboembolism	Pancreatic cancer	A	G	A	G	0.5128	0.518463	0.0462	0.0063	1.38e-13	70878	1056326	1127204	-0.0323704	0.0231468	0.1626	9055	7203	16258	log odds	0.002	0.0002	log odds	0.0231	7.95e-05	FALSE	FALSE	TRUE	0.74	TRUE
rs16867574	5	38708554	Venous thromboembolism	Pancreatic cancer	T	C	T	C	0.7137	0.710734	-0.0494	0.0065	3.46e-14	70878	1056326	1127204	-0.0139029	0.024904	0.5886	9055	7203	16258	log odds	0.002	0.0002	log odds	0.0231	1.2e-05	FALSE	FALSE	TRUE	0.442	TRUE
rs9390460	6	147694334	Venous thromboembolism	Pancreatic cancer	T	C	T	C	0.4833	0.481765	-0.0498	0.0059	4.96e-17	71771	1059740	1131511	-0.000500125	0.0191006	0.9811	9055	7203	16258	log odds	0.002	0.0002	log odds	0.0231	1.9e-08	FALSE	FALSE	TRUE	0.237	TRUE
rs2726950	8	27806764	Venous thromboembolism	Pancreatic cancer	A	G	A	G	0.6917	0.70483	-0.0589	0.0064	3.53e-20	70878	1056326	1127204	0.0174514	0.0244281	0.4845	9055	7203	16258	log odds	0.002	0.0002	log odds	0.0231	1.93e-05	FALSE	FALSE	TRUE	0.357	TRUE
rs6993770	8	106581528	Venous thromboembolism	Pancreatic cancer	A	T	A	T	0.7239	0.709499	0.0741	0.0066	4.61e-29	71771	1059740	1131511	-0.0194104	0.0247194	0.4406	9055	7203	16258	log odds	0.002	0.0003	log odds	0.0231	2.35e-05	TRUE	FALSE	TRUE	0.243	TRUE
rs687289	9	136137106	Venous thromboembolism	Pancreatic cancer	A	G	A	G	0.3584	0.368664	0.2914	0.006	1e-200	71771	1059740	1131511	0.229841	0.0227709	2.825e-22	9055	7203	16258	log odds	0.002	0.0059	log odds	0.0231	0.00359	FALSE	FALSE	TRUE	0.145	TRUE
rs78707713	10	71245276	Venous thromboembolism	Pancreatic cancer	T	C	T	C	0.8801	0.880333	0.2141	0.0095	1.02e-111	70878	1056326	1127204	-0.0538251	0.0348528	0.1225	9055	7203	16258	log odds	0.002	0.0015	log odds	0.0231	9.07e-05	FALSE	FALSE	TRUE	0.0117	TRUE
rs174551	11	61573684	Venous thromboembolism	Pancreatic cancer	T	C	T	C	0.6552	0.671704	0.0679	0.0065	8.66e-26	66870	866589	933459	0.0143018	0.0235322	0.5546	9055	7203	16258	log odds	0.002	0.0003	log odds	0.0231	1.37e-05	FALSE	FALSE	TRUE	0.221	TRUE
rs2851436	12	123667354	Venous thromboembolism	Pancreatic cancer	T	G	T	G	0.7941	0.767937	0.0471	0.0074	1.78e-10	71771	1059740	1131511	0.00120072	0.025659	0.9661	9055	7203	16258	log odds	0.002	0.0001	log odds	0.0231	7.81e-08	FALSE	FALSE	TRUE	0.373	TRUE
rs8004077	14	58846731	Venous thromboembolism	Pancreatic cancer	A	G	A	G	0.7356	0.760054	0.0434	0.0068	1.32e-10	71771	1059740	1131511	0.00420884	0.0245978	0.8738	9055	7203	16258	log odds	0.002	0.0001	log odds	0.0231	9.83e-07	FALSE	FALSE	TRUE	0.405	TRUE
rs61990092	14	92289301	Venous thromboembolism	Pancreatic cancer	T	C	T	C	0.3311	0.319421	0.0588	0.0062	3.73e-21	70878	1056326	1127204	0.0176434	0.0239942	0.4713	9055	7203	16258	log odds	0.002	0.0002	log odds	0.0231	2.05e-05	FALSE	FALSE	TRUE	0.351	TRUE
rs4790311	17	1979188	Venous thromboembolism	Pancreatic cancer	T	C	T	C	0.3974	0.40155	-0.0475	0.006	3.19e-15	70878	1056326	1127204	-0.0359381	0.0230675	0.1192	9055	7203	16258	log odds	0.002	0.0002	log odds	0.0231	9.47e-05	FALSE	FALSE	TRUE	0.788	TRUE
rs8109681	19	10738836	Venous thromboembolism	Pancreatic cancer	A	G	A	G	0.2133	0.222581	-0.1137	0.0073	9.19e-55	71771	1059740	1131511	-0.0226547	0.0274913	0.4175	9055	7203	16258	log odds	0.002	0.0007	log odds	0.0231	2.72e-05	FALSE	FALSE	TRUE	0.0743	TRUE
rs1654425	19	55538980	Venous thromboembolism	Pancreatic cancer	T	C	T	C	0.1551	0.164006	-0.0847	0.0084	7.33e-24	71771	1059740	1131511	0.0202927	0.0303897	0.5146	9055	7203	16258	log odds	0.002	0.0003	log odds	0.0231	1.7e-05	FALSE	FALSE	TRUE	0.265	TRUE
rs117390891	20	23168526	Venous thromboembolism	Pancreatic cancer	T	G	T	G	0.153	0.154459	-0.0765	0.0084	1.24e-19	70878	1056326	1127204	-0.00843548	0.0299118	0.7903	9055	7203	16258	log odds	0.002	0.0002	log odds	0.0231	2.83e-06	FALSE	FALSE	TRUE	0.24	TRUE
rs6087685	20	33777612	Venous thromboembolism	Pancreatic cancer	C	G	C	G	0.2976	0.295181	0.112	0.0064	9.06e-68	71771	1059740	1131511	-0.0204068	0.0246	0.4143	9055	7203	16258	log odds	0.002	0.0008	log odds	0.0231	2.65e-05	TRUE	FALSE	TRUE	0.045	TRUE
rs13084580	3	39188182	Venous thromboembolism	Diffuse large B cell lymphoma	T	C	T	C	0.1077	0.113065	0.0811	0.0095	2.01e-17	71771	1059740	1131511	-0.1207	0.0418878	0.0105478	3857	7666	11523	log odds	0.002	0.0002	log odds	0.0183	0.000457	FALSE	FALSE	FALSE	0.596	FALSE
rs1867312	2	68619981	Venous thromboembolism	Diffuse large B cell lymphoma	A	C	A	C	0.56	0.570724	-0.0534	0.0059	2.42e-19	71771	1059740	1131511	-0.00461061	0.030051	0.878659	3856	7666	11522	log odds	0.002	0.0002	log odds	0.0183	1.58e-06	FALSE	FALSE	TRUE	0.348	TRUE
rs2066864	4	155525695	Venous thromboembolism	Diffuse large B cell lymphoma	A	G	A	G	0.249	0.238249	0.2095	0.0067	1e-200	71771	1059740	1131511	-0.0338671	0.0340306	0.335527	3856	7666	11522	log odds	0.002	0.0025	log odds	0.0183	6.36e-05	FALSE	FALSE	TRUE	0.00332	TRUE
rs8109681	19	10738836	Venous thromboembolism	Diffuse large B cell lymphoma	A	G	A	G	0.2133	0.220442	-0.1137	0.0073	9.19e-55	71771	1059740	1131511	0.0313875	0.035051	0.384842	3856	7666	11522	log odds	0.002	0.0007	log odds	0.0183	5.12e-05	FALSE	FALSE	TRUE	0.192	TRUE
rs710446	3	186459927	Venous thromboembolism	Diffuse large B cell lymphoma	T	C	T	C	0.592	0.582564	-0.0452	0.0059	2.12e-14	71771	1059740	1131511	0.0151136	0.0302296	0.621901	3856	7665	11521	log odds	0.002	0.0001	log odds	0.0183	1.69e-05	FALSE	FALSE	TRUE	0.568	TRUE
rs10886430	10	121010256	Venous thromboembolism	Diffuse large B cell lymphoma	A	G	A	G	0.8806	0.867596	-0.1164	0.0096	3.59e-34	70878	1056326	1127204	-0.0138043	0.0469898	0.766142	3856	7665	11521	log odds	0.002	0.0004	log odds	0.0183	6.63e-06	FALSE	FALSE	TRUE	0.202	TRUE
rs4790311	17	1979188	Venous thromboembolism	Diffuse large B cell lymphoma	T	C	T	C	0.3974	0.394754	-0.0475	0.006	3.19e-15	70878	1056326	1127204	0.0134906	0.0307653	0.665989	3856	7664	11520	log odds	0.002	0.0002	log odds	0.0183	1.32e-05	FALSE	FALSE	TRUE	0.519	TRUE
rs9611844	22	43115776	Venous thromboembolism	Diffuse large B cell lymphoma	C	G	C	G	0.118	0.125742	0.0757	0.0091	7.94e-17	70878	1056326	1127204	0.0164637	0.0461735	0.716827	3855	7665	11520	log odds	0.002	0.0002	log odds	0.0183	9.02e-06	TRUE	FALSE	TRUE	0.463	TRUE
rs1158867	2	128177377	Venous thromboembolism	Diffuse large B cell lymphoma	T	C	T	C	0.58	0.57375	-0.0658	0.0059	7.01e-29	71771	1059740	1131511	-0.0415514	0.0290306	0.169573	3856	7663	11519	log odds	0.002	0.0003	log odds	0.0183	0.000128	FALSE	FALSE	TRUE	0.644	TRUE
rs687289	9	136137106	Venous thromboembolism	Diffuse large B cell lymphoma	A	G	A	G	0.3584	0.344156	0.2914	0.006	1e-200	71771	1059740	1131511	-0.0421771	0.0299235	0.176539	3854	7665	11519	log odds	0.002	0.0059	log odds	0.0183	0.000123	FALSE	FALSE	TRUE	3.91e-06	TRUE
rs61990092	14	92289301	Venous thromboembolism	Diffuse large B cell lymphoma	T	C	T	C	0.3311	0.333675	0.0588	0.0062	3.73e-21	70878	1056326	1127204	0.0198026	0.0325	0.533577	3855	7664	11519	log odds	0.002	0.0002	log odds	0.0183	2.64e-05	FALSE	FALSE	TRUE	0.478	TRUE
rs6025	1	169519049	Venous thromboembolism	Diffuse large B cell lymphoma	T	C	T	C	0.0262	0.0286468	1.0904	0.0159	1e-200	70793	1055476	1126269	0.0564645	0.0889031	0.546378	3856	7662	11518	log odds	0.002	0.0082	log odds	0.0183	2.65e-05	FALSE	FALSE	TRUE	1.57e-09	TRUE
rs2842700	1	207282149	Venous thromboembolism	Diffuse large B cell lymphoma	A	C	A	C	0.0575	0.0611226	0.1171	0.013	2.5e-19	70878	1056326	1127204	0.0692462	0.067398	0.269612	3854	7664	11518	log odds	0.002	0.0002	log odds	0.0183	8.2e-05	FALSE	FALSE	TRUE	0.677	TRUE
rs16867574	5	38708554	Venous thromboembolism	Diffuse large B cell lymphoma	T	C	T	C	0.7137	0.720009	-0.0494	0.0065	3.46e-14	70878	1056326	1127204	-0.0316971	0.0327296	0.34793	3856	7662	11518	log odds	0.002	0.0002	log odds	0.0183	6.13e-05	FALSE	FALSE	TRUE	0.753	TRUE
rs9390460	6	147694334	Venous thromboembolism	Diffuse large B cell lymphoma	T	C	T	C	0.4833	0.461757	-0.0498	0.0059	4.96e-17	71771	1059740	1131511	0.0388448	0.0289541	0.196817	3855	7663	11518	log odds	0.002	0.0002	log odds	0.0183	0.000114	FALSE	FALSE	TRUE	0.83	TRUE
rs78707713	10	71245276	Venous thromboembolism	Diffuse large B cell lymphoma	T	C	T	C	0.8801	0.878028	0.2141	0.0095	1.02e-111	70878	1056326	1127204	-0.0461199	0.0483929	0.317883	3854	7664	11518	log odds	0.002	0.0015	log odds	0.0183	6.85e-05	FALSE	FALSE	TRUE	0.0337	TRUE
rs4755476	11	32980428	Venous thromboembolism	Diffuse large B cell lymphoma	T	G	T	G	0.8447	0.842591	0.0507	0.0084	1.5e-09	70878	1056326	1127204	-0.0193867	0.0403061	0.636836	3855	7663	11518	log odds	0.002	0.0001	log odds	0.0183	1.51e-05	FALSE	FALSE	TRUE	0.661	TRUE
rs6087685	20	33777612	Venous thromboembolism	Diffuse large B cell lymphoma	C	G	C	G	0.2976	0.298835	0.112	0.0064	9.06e-68	71771	1059740	1131511	0.0160702	0.0332908	0.622744	3854	7664	11518	log odds	0.002	0.0008	log odds	0.0183	1.64e-05	TRUE	FALSE	TRUE	0.0899	TRUE
rs2726950	8	27806764	Venous thromboembolism	Diffuse large B cell lymphoma	A	G	A	G	0.6917	0.694909	-0.0589	0.0064	3.53e-20	70878	1056326	1127204	0.0466724	0.0315051	0.15737	3854	7663	11517	log odds	0.002	0.0002	log odds	0.0183	0.000141	FALSE	FALSE	TRUE	0.827	TRUE
rs6993770	8	106581528	Venous thromboembolism	Diffuse large B cell lymphoma	A	T	A	T	0.7239	0.719966	0.0741	0.0066	4.61e-29	71771	1059740	1131511	0.0414472	0.032551	0.221662	3854	7663	11517	log odds	0.002	0.0003	log odds	0.0183	0.000106	TRUE	FALSE	TRUE	0.574	TRUE
rs174551	11	61573684	Venous thromboembolism	Diffuse large B cell lymphoma	T	C	T	C	0.6552	0.687072	0.0679	0.0065	8.66e-26	66870	866589	933459	0.0294288	0.0322194	0.374866	3854	7663	11517	log odds	0.002	0.0003	log odds	0.0183	5.68e-05	FALSE	FALSE	TRUE	0.471	TRUE
rs2851436	12	123667354	Venous thromboembolism	Diffuse large B cell lymphoma	T	G	T	G	0.7941	0.792649	0.0471	0.0074	1.78e-10	71771	1059740	1131511	-0.00340579	0.0370918	0.927304	3855	7662	11517	log odds	0.002	0.0001	log odds	0.0183	5.79e-07	FALSE	FALSE	TRUE	0.493	TRUE
rs573431210	17	67276383	Venous thromboembolism	Diffuse large B cell lymphoma	T	G	T	G	0.9767	0.973692	-0.1381	0.0232	2.51e-09	71192	1056149	1127341	0.108811	0.0940816	0.29604	3853	7664	11517	log odds	0.002	0.0001	log odds	0.0183	9.51e-05	FALSE	FALSE	TRUE	0.906	TRUE
rs117390891	20	23168526	Venous thromboembolism	Diffuse large B cell lymphoma	T	G	T	G	0.153	0.152949	-0.0765	0.0084	1.24e-19	70878	1056326	1127204	-0.026036	0.0406378	0.532185	3854	7663	11517	log odds	0.002	0.0002	log odds	0.0183	2.68e-05	FALSE	FALSE	TRUE	0.481	TRUE
rs1654425	19	55538980	Venous thromboembolism	Diffuse large B cell lymphoma	T	C	T	C	0.1551	0.168861	-0.0847	0.0084	7.33e-24	71771	1059740	1131511	-0.0925792	0.0455357	0.0256576	3854	7662	11516	log odds	0.002	0.0003	log odds	0.0183	0.000372	FALSE	FALSE	FALSE	0.868	FALSE
rs9866664	3	90437988	Venous thromboembolism	Diffuse large B cell lymphoma	A	G	A	G	0.5128	0.552384	0.0462	0.0063	1.38e-13	70878	1056326	1127204	-0.00119928	0.0354337	0.972951	3853	7662	11515	log odds	0.002	0.0002	log odds	0.0183	1.08e-07	FALSE	FALSE	TRUE	0.384	TRUE
rs3756011	4	187206249	Venous thromboembolism	Diffuse large B cell lymphoma	A	C	A	C	0.4039	0.399919	0.1993	0.006	1e-200	70878	1056326	1127204	0.0352706	0.0322194	0.255816	3853	7662	11515	log odds	0.002	0.0029	log odds	0.0183	9.05e-05	FALSE	FALSE	TRUE	0.00186	TRUE
rs7135039	12	6160614	Venous thromboembolism	Diffuse large B cell lymphoma	T	C	T	C	0.3641	0.349457	0.072	0.0061	1.2e-31	71771	1059740	1131511	-0.0565704	0.0305867	0.0800687	3853	7662	11515	log odds	0.002	0.0004	log odds	0.0183	0.000222	FALSE	FALSE	TRUE	0.769	TRUE
rs3211752	13	113787459	Venous thromboembolism	Diffuse large B cell lymphoma	A	G	A	G	0.5191	0.519849	-0.0515	0.0061	3.92e-17	70878	1056326	1127204	0.00924258	0.0322194	0.775123	3853	7662	11515	log odds	0.002	0.0002	log odds	0.0183	6.48e-06	FALSE	FALSE	TRUE	0.414	TRUE
rs8004077	14	58846731	Venous thromboembolism	Diffuse large B cell lymphoma	A	G	A	G	0.7356	0.756371	0.0434	0.0068	1.32e-10	71771	1059740	1131511	0.0347985	0.0343367	0.327257	3853	7662	11515	log odds	0.002	0.0001	log odds	0.0183	6.82e-05	FALSE	FALSE	TRUE	0.872	TRUE
rs62044142	16	81868968	Venous thromboembolism	Diffuse large B cell lymphoma	A	C	A	C	0.8573	0.854981	-0.0957	0.0101	3.62e-21	51926	644580	696506	-0.0278097	0.0452296	0.527145	3853	7662	11515	log odds	0.002	0.0003	log odds	0.0183	2.9e-05	FALSE	FALSE	TRUE	0.364	TRUE
rs13084580	3	39188182	Venous thromboembolism	Follicular lymphoma	T	C	T	C	0.1077	0.111485	0.0811	0.0095	2.01e-17	71771	1059740	1131511	-0.0293258	0.0506378	0.573328	2847	8107	10954	log odds	0.002	0.0002	log odds	0.0183	2.6e-05	FALSE	FALSE	TRUE	0.577	TRUE
rs2066864	4	155525695	Venous thromboembolism	Follicular lymphoma	A	G	A	G	0.249	0.23939	0.2095	0.0067	1e-200	71771	1059740	1131511	-0.0231663	0.0379592	0.550005	2847	8107	10954	log odds	0.002	0.0025	log odds	0.0183	2.98e-05	FALSE	FALSE	TRUE	0.00464	TRUE
rs8109681	19	10738836	Venous thromboembolism	Follicular lymphoma	A	G	A	G	0.2133	0.21505	-0.1137	0.0073	9.19e-55	71771	1059740	1131511	-0.0193123	0.0407143	0.628676	2846	8107	10953	log odds	0.002	0.0007	log odds	0.0183	1.92e-05	FALSE	FALSE	TRUE	0.173	TRUE
rs710446	3	186459927	Venous thromboembolism	Follicular lymphoma	T	C	T	C	0.592	0.58143	-0.0452	0.0059	2.12e-14	71771	1059740	1131511	-0.040854	0.0347704	0.220347	2846	8106	10952	log odds	0.002	0.0001	log odds	0.0183	0.000123	FALSE	FALSE	TRUE	0.942	TRUE
rs4790311	17	1979188	Venous thromboembolism	Follicular lymphoma	T	C	T	C	0.3974	0.396555	-0.0475	0.006	3.19e-15	70878	1056326	1127204	0.0371828	0.0326531	0.272323	2846	8106	10952	log odds	0.002	0.0002	log odds	0.0183	0.0001	FALSE	FALSE	TRUE	0.858	TRUE
rs9611844	22	43115776	Venous thromboembolism	Follicular lymphoma	C	G	C	G	0.118	0.127055	0.0757	0.0091	7.94e-17	70878	1056326	1127204	0.0205866	0.0504337	0.675844	2846	8106	10952	log odds	0.002	0.0002	log odds	0.0183	1.42e-05	TRUE	FALSE	TRUE	0.537	TRUE
rs1867312	2	68619981	Venous thromboembolism	Follicular lymphoma	A	C	A	C	0.56	0.564821	-0.0534	0.0059	2.42e-19	71771	1059740	1131511	0.0228372	0.0341837	0.493903	2845	8106	10951	log odds	0.002	0.0002	log odds	0.0183	3.9e-05	FALSE	FALSE	TRUE	0.593	TRUE
rs1158867	2	128177377	Venous thromboembolism	Follicular lymphoma	T	C	T	C	0.58	0.57298	-0.0658	0.0059	7.01e-29	71771	1059740	1131511	0.0018982	0.0333673	0.955464	2845	8106	10951	log odds	0.002	0.0003	log odds	0.0183	2.68e-07	FALSE	FALSE	TRUE	0.267	TRUE
rs687289	9	136137106	Venous thromboembolism	Follicular lymphoma	A	G	A	G	0.3584	0.344912	0.2914	0.006	1e-200	71771	1059740	1131511	-0.0977231	0.031199	0.00449467	2846	8105	10951	log odds	0.002	0.0059	log odds	0.0183	0.00066	FALSE	FALSE	TRUE	0.00111	TRUE
rs6087685	20	33777612	Venous thromboembolism	Follicular lymphoma	C	G	C	G	0.2976	0.301901	0.112	0.0064	9.06e-68	71771	1059740	1131511	0.0320799	0.0372194	0.373706	2846	8105	10951	log odds	0.002	0.0008	log odds	0.0183	6.57e-05	TRUE	FALSE	TRUE	0.2	TRUE
rs10886430	10	121010256	Venous thromboembolism	Follicular lymphoma	A	G	A	G	0.8806	0.869415	-0.1164	0.0096	3.59e-34	70878	1056326	1127204	0.0979436	0.0463265	0.0547347	2845	8105	10950	log odds	0.002	0.0004	log odds	0.0183	0.000337	FALSE	FALSE	TRUE	0.878	TRUE
rs573431210	17	67276383	Venous thromboembolism	Follicular lymphoma	T	G	T	G	0.9767	0.97238	-0.1381	0.0232	2.51e-09	71192	1056149	1127341	0.127038	0.0967857	0.244145	2844	8106	10950	log odds	0.002	0.0001	log odds	0.0183	0.000135	FALSE	FALSE	FALSE	0.99	FALSE
rs6025	1	169519049	Venous thromboembolism	Follicular lymphoma	T	C	T	C	0.0262	0.0299124	1.0904	0.0159	1e-200	70793	1055476	1126269	0.158761	0.0860459	0.113296	2845	8104	10949	log odds	0.002	0.0082	log odds	0.0183	0.000214	FALSE	FALSE	TRUE	1.05e-06	TRUE
rs3756011	4	187206249	Venous thromboembolism	Follicular lymphoma	A	C	A	C	0.4039	0.393291	0.1993	0.006	1e-200	70878	1056326	1127204	-0.0389488	0.0327296	0.252291	2845	8104	10949	log odds	0.002	0.0029	log odds	0.0183	0.00011	FALSE	FALSE	TRUE	0.00565	TRUE
rs4755476	11	32980428	Venous thromboembolism	Follicular lymphoma	T	G	T	G	0.8447	0.84415	0.0507	0.0084	1.5e-09	70878	1056326	1127204	0.0128175	0.0458929	0.77743	2845	8104	10949	log odds	0.002	0.0001	log odds	0.0183	6.58e-06	FALSE	FALSE	TRUE	0.629	TRUE
rs8004077	14	58846731	Venous thromboembolism	Follicular lymphoma	A	G	A	G	0.7356	0.751655	0.0434	0.0068	1.32e-10	71771	1059740	1131511	0.0238829	0.0379592	0.537956	2845	8104	10949	log odds	0.002	0.0001	log odds	0.0183	3.25e-05	FALSE	FALSE	TRUE	0.756	TRUE
rs61990092	14	92289301	Venous thromboembolism	Follicular lymphoma	T	C	T	C	0.3311	0.334049	0.0588	0.0062	3.73e-21	70878	1056326	1127204	0.0624113	0.0372449	0.0741774	2845	8104	10949	log odds	0.002	0.0002	log odds	0.0183	0.000262	FALSE	FALSE	FALSE	0.952	FALSE
[truncated: 192 more rows]

## Sheet: ST4
Supplementary Table 4: Results from Mendelian randomisation analyses of VTE (exposure with instrumental variables restricted to replicated SNPs only) and 18 cancers (outcomes) including MR-IVW, MR-Egger, weighted-median, weighted-mode, heterogeneity and pleiotropy analyses
[truncated: 73 more rows]

[truncated: 3 more sheets: ST5, ST6, ST7]
